# Supplementary material for: Reinvestigation of Aminoacyl-TRNA Synthetase Core Complex by Affinity Purification-Mass Spectrometry Reveals TARSL2 as a Potential Member of the Complex
Source: PLoS One. 2013 Dec 2;8(12):e81734. doi: 10.1371/journal.pone.0081734 (PMC3846882; doi:10.1371/journal.pone.0081734)
Supplement: Table S2 — (A) Identified proteins from AIMP1 precipitated in HCT-8 cells and their SAINT scores. (B) Identified proteins from AIMP2 precipitated in HCT-8 cells and their SAINT scores. (C) Identified proteins from KARS precipitated in HCT-8 cells and their SAINT scores. (XLSX) [file pone.0081734.s007.xlsx]

## Sheet: AIMP1
Table S2. A - Identified proteins from AIMP1 precipitates in HCT-8 cells and their SAINT probabilities.
Bait	Prey	PreyGene	Spec1	SpecSum2	AvgSpec3	ctrlCounts4	SaintScore5	FoldChange6	BFDR7
AIMP1	AIMP1_b	IPI00793201	381|335|284|280|338|290	1908	318	0|0|0|0|0|0	1	3180	0
AIMP1	AIMP1	IPI00006252	376|330|275|271|0|0	1252	208.67	0|0|0|0|0|0	1	2086.67	0
AIMP1	EPRS	IPI00013452	162|252|174|173|239|121	1121	186.83	0|0|0|0|0|0	1	1868.33	0
AIMP1	RARS	IPI00004860	220|202|140|157|209|136	1064	177.33	2|0|0|0|0|0	1	532	0
AIMP1	QARS	IPI00925046	173|193|104|117|200|91	878	146.33	0|0|0|0|0|0	1	1463.33	0
AIMP1	IARS	IPI00644127	106|145|85|87|139|70	632	105.33	0|3|0|0|0|0	1	210.67	0
AIMP1	DARS	IPI00216951	119|116|67|79|105|62	548	91.33	2|0|0|0|0|0	1	274	0
AIMP1	LARS	IPI00103994	72|89|68|55|94|43	421	70.17	0|0|0|0|0|0	1	701.67	0
AIMP1	MARS	IPI00008240	54|72|48|57|72|41	344	57.33	0|0|0|0|0|0	1	573.33	0
AIMP1	HSPA1B	IPI00304925	64|61|43|53|60|41	322	53.67	20|24|17|12|7|13	1	3.46	0
AIMP1	KARS	IPI00014238	42|68|39|39|64|21	273	45.5	2|0|3|0|0|4	1	30.33	0
AIMP1	HSPA5	IPI00003362	50|44|40|38|51|37	260	43.33	12|17|8|9|4|15	1	4	0
AIMP1	HSPA1L	IPI00643152	37|31|27|33|29|27	184	30.67	14|10|14|9|7|8	1	2.97	0
AIMP1	HSPA6	IPI00339269	38|32|22|24|36|27	179	29.83	11|13|10|6|9|10	1	3.03	0
AIMP1	AIMP2	IPI00011916	18|25|21|17|50|13	144	24	0|0|0|0|0|0	1	240	0
AIMP1	EEF1E1	IPI00003588	14|14|14|18|24|7	91	15.17	0|0|0|0|0|0	1	151.67	0
AIMP1	RPS27A	IPI00179330	17|14|11|9|22|8	81	13.5	0|0|2|0|0|0	1	40.5	0
AIMP1	TARSL2	IPI00328082	5|2|2|5|11|3	28	4.67	0|0|0|0|0|0	1	46.67	0
AIMP1	RPS9	IPI00221088	3|4|0|4|5|0	16	2.67	0|0|0|0|0|0	1	26.67	0
AIMP1	RPL7A	IPI00299573	2|2|3|3|5|0	15	2.5	0|0|0|0|0|0	1	25	0
AIMP1	OPTN	IPI00304189	0|2|3|3|4|2	14	2.33	0|0|0|0|0|0	1	23.33	0
AIMP1	RPL21	IPI00247583	4|2|3|0|5|0	14	2.33	0|0|0|0|0|0	1	23.33	0
AIMP1	HSP90AB3P	IPI00555614	3|0|0|6|4|0	13	2.17	0|0|0|0|0|0	1	21.67	0
AIMP1	RPL35	IPI00412607	3|5|0|0|3|0	11	1.83	0|0|0|0|0|0	1	18.33	0
AIMP1	TUBA4B	IPI00017454	0|3|0|3|4|0	10	1.67	0|0|0|0|0|0	1	16.67	0
AIMP1	ETV6	IPI00013159	4|2|0|0|4|0	10	1.67	0|0|0|0|0|0	0.99	16.67	0.01
AIMP1	IPI00983617	IPI00983617	4|2|0|0|4|0	10	1.67	0|0|0|0|0|0	0.99	16.67	0.01
AIMP1	TMC7	IPI00375845	4|2|0|0|4|0	10	1.67	0|0|0|0|0|0	0.99	16.67	0.01
AIMP1	HSPA8	IPI00981943	87|0|66|0|0|61	214	35.67	0|0|0|30|19|0	0.98	4.37	0.02
AIMP1	RPL28	IPI00182533	5|0|2|3|2|0	12	2	0|0|0|0|0|0	0.98	20	0.02
AIMP1	TARS	IPI00329633	3|2|2|0|3|0	10	1.67	0|0|0|0|0|0	0.98	16.67	0.02
AIMP1	TUBB	IPI01019113	39|32|0|29|49|17	166	27.67	0|25|0|0|0|0	0.97	6.64	0.03
AIMP1	TUBBP5	IPI00739915	13|10|0|0|14|0	37	6.17	0|6|0|0|0|0	0.97	6.17	0.03
AIMP1	SNORD43	IPI00550021	0|2|0|2|3|0	7	1.17	0|0|0|0|0|0	0.97	11.67	0.03
AIMP1	SNORD32A	IPI00304612	0|2|0|2|2|0	6	1	0|0|0|0|0|0	0.96	10	0.04
AIMP1	TUBB8	IPI00292496	19|15|6|9|24|6	79	13.17	0|9|3|0|0|5	0.95	4.65	0.05
AIMP1	RPL13	IPI00465361	0|5|0|3|4|0	12	2	0|2|0|0|0|0	0.93	6	0.07
AIMP1	TUBA4A	IPI00007750	0|21|15|19|26|0	81	13.5	0|23|0|0|0|0	0.92	3.52	0.08
AIMP1	IPI00844513	IPI00844513	19|13|18|14|20|10	94	15.67	12|0|9|0|3|0	0.89	3.92	0.11
AIMP1	TUBA8	IPI00646909	7|11|0|14|17|10	59	9.83	0|16|0|0|0|0	0.88	3.69	0.12
AIMP1	HSPA9	IPI00007765	10|3|2|9|9|3	36	6	2|5|3|0|0|4	0.87	2.57	0.13
AIMP1	RPS17	IPI00221093	3|4|0|3|8|0	18	3	0|0|2|0|0|2	0.83	4.5	0.17
AIMP1	RPL8	IPI00012772	2|2|0|0|10|0	14	2.33	0|2|0|0|0|0	0.82	7	0.18
AIMP1	RPS7	IPI00013415	0|0|2|2|6|0	10	1.67	0|2|0|0|0|0	0.81	5	0.19
AIMP1	NCL	IPI00444262	2|7|6|3|8|0	26	4.33	0|4|2|0|0|4	0.78	2.6	0.22
AIMP1	RPS11	IPI00025091	0|3|0|3|7|0	13	2.17	0|2|0|0|0|2	0.77	3.25	0.23
AIMP1	RPL10A	IPI00412579	2|2|0|3|2|2	11	1.83	0|2|0|0|0|0	0.77	5.5	0.23
AIMP1	RPS24	IPI00029750	2|0|2|2|3|0	9	1.5	0|0|0|0|0|2	0.77	4.5	0.23
AIMP1	TUBA1B	IPI00930688	0|25|18|22|29|15	109	18.17	0|24|0|0|0|14	0.76	2.87	0.24
AIMP1	HSP90AA4P	IPI00555957	2|0|0|3|3|0	8	1.33	0|3|0|0|0|0	0.73	2.67	0.27
AIMP1	HNRNPU	IPI00479217	0|2|2|0|4|0	8	1.33	3|0|0|0|0|0	0.71	2.67	0.29
AIMP1	MC1R	IPI01015284	27|0|0|0|0|15	42	7	0|0|0|0|0|0	0.67	70	0.33
AIMP1	IPI00180956	IPI00180956	12|0|9|0|0|0	21	3.5	0|0|0|0|2|0	0.67	10.5	0.33
AIMP1	HSPH1	IPI00218993	2|3|0|3|3|0	11	1.83	2|2|0|0|0|0	0.67	2.75	0.33
AIMP1	RPL30	IPI00219156	4|5|2|3|4|0	18	3	3|0|0|2|0|2	0.66	2.57	0.34
AIMP1	ATP5C1	IPI01015376	0|0|3|0|10|0	13	2.17	0|0|0|0|0|0	0.66	21.67	0.34
AIMP1	RPL23	IPI00010153	0|4|0|0|3|0	7	1.17	0|0|0|0|0|0	0.66	11.67	0.34
AIMP1	SNORA70	IPI00554723	0|0|2|0|3|0	5	0.83	0|0|0|0|0|0	0.65	8.33	0.35
AIMP1	SLC25A11	IPI00219729	0|0|0|2|3|0	5	0.83	0|0|0|0|0|0	0.65	8.33	0.35
AIMP1	RPL6	IPI00790342	0|2|0|0|3|0	5	0.83	0|0|0|0|0|0	0.65	8.33	0.35
AIMP1	PSMA7	IPI00024175	0|0|0|2|3|0	5	0.83	0|0|0|0|0|0	0.65	8.33	0.35
AIMP1	DTD1	IPI00152692	2|0|0|0|3|0	5	0.83	0|0|0|0|0|0	0.65	8.33	0.35
AIMP1	RPL14	IPI00925323	0|0|2|3|0|0	5	0.83	0|0|0|0|0|0	0.65	8.33	0.35
AIMP1	ZNF830	IPI00043565	0|2|0|0|3|0	5	0.83	0|0|0|0|0|0	0.65	8.33	0.35
AIMP1	SAFB	IPI00300631	2|3|0|0|0|0	5	0.83	0|0|0|0|0|0	0.65	8.33	0.35
AIMP1	SCRIB	IPI00410666	0|0|0|0|3|2	5	0.83	0|0|0|0|0|0	0.65	8.33	0.35
AIMP1	VCAN	IPI00009802	3|0|0|0|2|0	5	0.83	0|0|0|0|0|0	0.65	8.33	0.35
AIMP1	EFCAB5	IPI00394857	0|2|2|0|0|0	4	0.67	0|0|0|0|0|0	0.64	6.67	0.36
AIMP1	RPL22L1	IPI00856049	0|0|0|2|2|0	4	0.67	0|0|0|0|0|0	0.64	6.67	0.36
AIMP1	IPI00844382	IPI00844382	2|2|0|0|0|0	4	0.67	0|0|0|0|0|0	0.64	6.67	0.36
AIMP1	HSPA4L	IPI00295485	0|2|0|2|0|0	4	0.67	0|0|0|0|0|0	0.64	6.67	0.36
AIMP1	MRGPRX3	IPI00984728	2|0|0|0|2|0	4	0.67	0|0|0|0|0|0	0.64	6.67	0.36
AIMP1	ALDH3A2	IPI00333619	2|0|0|0|2|0	4	0.67	0|0|0|0|0|0	0.64	6.67	0.36
AIMP1	FERMT1	IPI00304754	2|0|0|0|2|0	4	0.67	0|0|0|0|0|0	0.64	6.67	0.36
AIMP1	DUX2	IPI00382872	2|0|0|0|2|0	4	0.67	0|0|0|0|0|0	0.64	6.67	0.36
AIMP1	PHLPP1	IPI00297617	2|2|0|0|0|0	4	0.67	0|0|0|0|0|0	0.64	6.67	0.36
AIMP1	RPS2	IPI00013485	5|5|0|3|9|0	22	3.67	6|2|0|2|0|0	0.62	2.2	0.38
AIMP1	TUBB2A	IPI00013475	33|28|12|24|43|12	152	25.33	0|25|10|6|0|13	0.61	2.81	0.39
AIMP1	RPL7P32	IPI00030179	0|5|3|3|6|0	17	2.83	3|3|0|0|0|2	0.59	2.13	0.41
AIMP1	TRAP1	IPI00030275	2|0|0|3|3|0	8	1.33	0|2|0|0|0|2	0.59	2	0.41
AIMP1	TUBB4	IPI00023598	0|0|13|27|44|13	97	16.17	0|23|7|0|0|12	0.58	2.31	0.42
AIMP1	HSPA4	IPI00002966	0|2|0|6|6|0	14	2.33	3|3|0|0|0|2	0.58	1.75	0.42
AIMP1	RPS6	IPI00021840	0|0|0|2|5|0	7	1.17	0|0|0|0|0|2	0.57	3.5	0.43
AIMP1	RPL9	IPI00031691	0|0|0|2|4|0	6	1	2|0|0|0|0|0	0.56	3	0.44
AIMP1	TUBA1A	IPI00180675	20|24|0|21|28|14	107	17.83	0|24|0|11|7|0	0.53	2.55	0.47
AIMP1	GAPDH	IPI00219018	0|0|0|3|5|0	8	1.33	0|2|0|0|0|2	0.53	2	0.47
AIMP1	RPL27	IPI00219155	0|2|0|0|3|0	5	0.83	0|2|0|0|0|0	0.53	2.5	0.47
AIMP1	TP53	IPI00895905	3|7|0|0|10|0	20	3.33	4|8|0|0|0|0	0.52	1.67	0.48
AIMP1	HSP90B1	IPI00027230	0|0|0|3|3|0	6	1	0|3|0|0|0|0	0.52	2	0.48
AIMP1	RPL12	IPI00024933	5|5|4|6|13|2	35	5.83	0|6|0|4|0|3	0.51	2.69	0.49
AIMP1	SNORD73A	IPI00419880	4|3|0|4|11|0	22	3.67	2|6|0|0|0|2	0.51	2.2	0.49
AIMP1	NPM1	IPI00220740	0|0|0|2|4|0	6	1	0|0|0|0|0|3	0.5	2	0.5
AIMP1	MIF	IPI00293276	0|0|0|2|4|0	6	1	0|3|0|0|0|0	0.5	2	0.5
AIMP1	IPI00871956	IPI00871956	3|3|0|0|7|0	13	2.17	6|2|0|0|0|0	0.49	1.62	0.51
AIMP1	FLJ56786	IPI00397701	4|0|0|0|4|0	8	1.33	2|3|0|0|0|0	0.49	1.6	0.51
AIMP1	HSPA2	IPI00007702	45|35|29|31|40|38	218	36.33	20|22|19|0|9|0	0.48	3.11	0.52
AIMP1	SNRPB	IPI00027285	0|2|0|0|2|0	4	0.67	2|0|0|0|0|0	0.48	2	0.52
AIMP1	YWHAE	IPI00000816	0|0|0|2|2|0	4	0.67	0|2|0|0|0|0	0.48	2	0.52
AIMP1	RPS27	IPI00397358	0|0|0|2|2|0	4	0.67	0|0|0|0|0|2	0.48	2	0.52
AIMP1	PRPF40A	IPI00337385	0|0|0|2|2|0	4	0.67	0|0|0|0|2|0	0.48	2	0.52
AIMP1	HSP90AB1	IPI00414676	5|0|0|12|9|2	28	4.67	3|7|0|3|2|4	0.46	1.47	0.54
AIMP1	RPS4X	IPI00217030	0|4|3|4|9|0	20	3.33	4|2|0|3|0|2	0.43	1.82	0.57
AIMP1	RPL22	IPI00219153	0|2|2|0|2|0	6	1	2|0|0|0|0|2	0.43	1.5	0.57
AIMP1	RPLP0	IPI00008530	2|7|7|9|8|0	33	5.5	3|3|6|2|0|4	0.4	1.83	0.6
AIMP1	RPS23	IPI00218606	2|0|0|0|6|0	8	1.33	2|2|0|2|0|0	0.38	1.33	0.62
AIMP1	RPS16	IPI00221092	5|9|3|2|14|0	33	5.5	8|6|2|3|0|2	0.37	1.57	0.63
AIMP1	RPL18	IPI00215719	0|5|2|2|7|2	18	3	5|4|0|2|0|0	0.37	1.64	0.63
AIMP1	TUBB6	IPI00646779	18|14|6|18|33|8	97	16.17	13|17|0|5|0|7	0.35	2.31	0.65
AIMP1	RPS13	IPI00221089	0|2|0|2|7|0	11	1.83	5|0|0|3|0|0	0.35	1.38	0.65
AIMP1	HSP90AA1	IPI00382470	4|0|0|8|6|0	18	3	0|9|0|3|2|0	0.34	1.29	0.66
AIMP1	RPS18	IPI00013296	3|5|3|3|13|0	27	4.5	4|7|0|3|0|2	0.33	1.69	0.67
AIMP1	IPI00174849	IPI00174849	0|0|0|0|19|0	19	3.17	0|8|0|0|0|0	0.33	2.38	0.67
AIMP1	UBC	IPI00784990	17|0|0|0|0|0	17	2.83	0|0|0|0|0|0	0.33	28.33	0.67
AIMP1	TUBA3E	IPI00410402	15|0|0|0|0|0	15	2.5	0|0|0|0|0|0	0.33	25	0.67
AIMP1	RPL18A	IPI00026202	2|3|3|3|3|0	14	2.33	3|2|0|0|0|2	0.33	2	0.67
AIMP1	OGDHL	IPI00643720	0|12|0|0|0|0	12	2	0|0|0|0|0|0	0.33	20	0.67
AIMP1	RPS4Y1	IPI00302740	0|0|0|0|7|0	7	1.17	0|0|0|0|0|0	0.33	11.67	0.67
AIMP1	RPS15A	IPI00221091	0|0|0|0|6|0	6	1	0|0|0|0|0|0	0.33	10	0.67
AIMP1	RPS4Y2	IPI00219894	0|0|0|0|6|0	6	1	0|0|0|0|0|0	0.33	10	0.67
AIMP1	PLEC	IPI00014898	0|0|0|0|6|0	6	1	0|0|0|0|0|0	0.33	10	0.67
AIMP1	RPL4	IPI00003918	0|0|0|0|5|0	5	0.83	0|0|0|0|0|0	0.33	8.33	0.67
AIMP1	HSP90AA2	IPI00031523	0|0|0|5|0|0	5	0.83	0|0|0|0|0|0	0.33	8.33	0.67
AIMP1	EEF2	IPI00186290	0|0|0|0|4|0	4	0.67	0|0|0|0|0|0	0.33	6.67	0.67
AIMP1	PCBP1	IPI00016610	0|4|0|0|0|0	4	0.67	0|0|0|0|0|0	0.33	6.67	0.67
AIMP1	C6orf97	IPI00216412	0|0|0|0|4|0	4	0.67	0|0|0|0|0|0	0.33	6.67	0.67
AIMP1	POTEF	IPI00739539	0|0|0|4|0|0	4	0.67	0|0|0|0|0|0	0.33	6.67	0.67
AIMP1	MACF1	IPI00550385	0|0|0|0|4|0	4	0.67	0|0|0|0|0|0	0.33	6.67	0.67
AIMP1	SLC25A31	IPI00010420	0|0|0|0|3|0	3	0.5	0|0|0|0|0|0	0.33	5	0.67
AIMP1	RPL26L1	IPI00007144	0|0|0|0|3|0	3	0.5	0|0|0|0|0|0	0.33	5	0.67
AIMP1	PSMA6	IPI00029623	0|0|0|0|3|0	3	0.5	0|0|0|0|0|0	0.33	5	0.67
AIMP1	HIST1H2BD	IPI00152906	0|0|0|0|3|0	3	0.5	0|0|0|0|0|0	0.33	5	0.67
AIMP1	PSMB2	IPI00028006	0|0|0|0|3|0	3	0.5	0|0|0|0|0|0	0.33	5	0.67
AIMP1	GSTP1	IPI00219757	0|0|0|0|3|0	3	0.5	0|0|0|0|0|0	0.33	5	0.67
AIMP1	KIAA1009	IPI00007122	0|3|0|0|0|0	3	0.5	0|0|0|0|0|0	0.33	5	0.67
AIMP1	LDHC	IPI00554498	0|0|0|0|3|0	3	0.5	0|0|0|0|0|0	0.33	5	0.67
AIMP1	GNB2L1	IPI00964877	0|0|0|0|3|0	3	0.5	0|0|0|0|0|0	0.33	5	0.67
AIMP1	FHL2	IPI00396967	0|0|0|3|0|0	3	0.5	0|0|0|0|0|0	0.33	5	0.67
AIMP1	STRBP	IPI00169430	0|3|0|0|0|0	3	0.5	0|0|0|0|0|0	0.33	5	0.67
AIMP1	TLN2	IPI00219299	3|0|0|0|0|0	3	0.5	0|0|0|0|0|0	0.33	5	0.67
AIMP1	SF3B1	IPI00026089	0|0|0|0|8|0	8	1.33	0|4|0|0|0|0	0.32	2	0.68
AIMP1	RPS14	IPI00026271	0|2|0|2|3|0	7	1.17	3|0|0|0|0|3	0.32	1.17	0.68
AIMP1	RPS12	IPI00013917	0|0|0|0|6|0	6	1	0|0|3|0|0|0	0.32	2	0.68
AIMP1	IPI00978107	IPI00978107	0|0|0|2|0|0	2	0.33	0|0|0|0|0|0	0.32	3.33	0.68
AIMP1	SSR4	IPI00019385	0|0|0|0|2|0	2	0.33	0|0|0|0|0|0	0.32	3.33	0.68
AIMP1	IPI00844564	IPI00844564	0|0|0|2|0|0	2	0.33	0|0|0|0|0|0	0.32	3.33	0.68
AIMP1	SLC25A3	IPI00022202	0|0|0|2|0|0	2	0.33	0|0|0|0|0|0	0.32	3.33	0.68
AIMP1	SF3B14	IPI00032827	0|0|0|0|2|0	2	0.33	0|0|0|0|0|0	0.32	3.33	0.68
AIMP1	RPL32	IPI00395998	0|0|0|0|2|0	2	0.33	0|0|0|0|0|0	0.32	3.33	0.68
AIMP1	RPS26	IPI00655650	0|0|0|0|2|0	2	0.33	0|0|0|0|0|0	0.32	3.33	0.68
AIMP1	HIST2H2BE	IPI00003935	0|0|0|0|2|0	2	0.33	0|0|0|0|0|0	0.32	3.33	0.68
AIMP1	CFL1	IPI00012011	0|0|0|0|2|0	2	0.33	0|0|0|0|0|0	0.32	3.33	0.68
AIMP1	LIX1	IPI00296593	0|0|2|0|0|0	2	0.33	0|0|0|0|0|0	0.32	3.33	0.68
AIMP1	HIST1H2AE	IPI00026272	0|0|0|0|2|0	2	0.33	0|0|0|0|0|0	0.32	3.33	0.68
AIMP1	PSMB5	IPI00479306	0|0|0|2|0|0	2	0.33	0|0|0|0|0|0	0.32	3.33	0.68
AIMP1	RPS10P5	IPI00025842	0|0|0|0|2|0	2	0.33	0|0|0|0|0|0	0.32	3.33	0.68
AIMP1	RPL17-C18ORF32	IPI00977661	0|0|2|0|0|0	2	0.33	0|0|0|0|0|0	0.32	3.33	0.68
AIMP1	RPS10	IPI00008438	0|0|0|0|2|0	2	0.33	0|0|0|0|0|0	0.32	3.33	0.68
AIMP1	PSMB3	IPI00028004	0|0|0|0|2|0	2	0.33	0|0|0|0|0|0	0.32	3.33	0.68
AIMP1	FAM125B	IPI00022918	0|0|0|0|2|0	2	0.33	0|0|0|0|0|0	0.32	3.33	0.68
AIMP1	OLFM3	IPI00219998	0|0|0|0|2|0	2	0.33	0|0|0|0|0|0	0.32	3.33	0.68
AIMP1	LYZ	IPI00019038	0|2|0|0|0|0	2	0.33	0|0|0|0|0|0	0.32	3.33	0.68
AIMP1	RAB11B	IPI00020436	0|0|0|0|2|0	2	0.33	0|0|0|0|0|0	0.32	3.33	0.68
AIMP1	SLIRP	IPI01024921	2|0|0|0|0|0	2	0.33	0|0|0|0|0|0	0.32	3.33	0.68
AIMP1	PSMA3	IPI00171199	0|0|0|0|2|0	2	0.33	0|0|0|0|0|0	0.32	3.33	0.68
AIMP1	PSMA4	IPI00299155	0|0|0|0|2|0	2	0.33	0|0|0|0|0|0	0.32	3.33	0.68
AIMP1	MTFR1	IPI00016699	0|0|0|0|2|0	2	0.33	0|0|0|0|0|0	0.32	3.33	0.68
AIMP1	BIVM	IPI00158804	0|2|0|0|0|0	2	0.33	0|0|0|0|0|0	0.32	3.33	0.68
AIMP1	MCOLN1	IPI00003750	0|2|0|0|0|0	2	0.33	0|0|0|0|0|0	0.32	3.33	0.68
AIMP1	LMTK2	IPI00217391	0|0|0|0|2|0	2	0.33	0|0|0|0|0|0	0.32	3.33	0.68
AIMP1	RUFY2	IPI00973533	0|2|0|0|0|0	2	0.33	0|0|0|0|0|0	0.32	3.33	0.68
AIMP1	DDX23	IPI00006725	2|0|0|0|0|0	2	0.33	0|0|0|0|0|0	0.32	3.33	0.68
AIMP1	IPO7	IPI00007402	0|0|0|0|2|0	2	0.33	0|0|0|0|0|0	0.32	3.33	0.68
AIMP1	CCDC147	IPI00174574	0|2|0|0|0|0	2	0.33	0|0|0|0|0|0	0.32	3.33	0.68
AIMP1	ECT2	IPI00748143	0|2|0|0|0|0	2	0.33	0|0|0|0|0|0	0.32	3.33	0.68
AIMP1	NAA15	IPI00032158	2|0|0|0|0|0	2	0.33	0|0|0|0|0|0	0.32	3.33	0.68
AIMP1	SAFB2	IPI00005648	2|0|0|0|0|0	2	0.33	0|0|0|0|0|0	0.32	3.33	0.68
AIMP1	RB1CC1	IPI00783392	0|0|0|0|2|0	2	0.33	0|0|0|0|0|0	0.32	3.33	0.68
AIMP1	SHROOM3	IPI00152881	2|0|0|0|0|0	2	0.33	0|0|0|0|0|0	0.32	3.33	0.68
AIMP1	KIAA0368	IPI00157790	0|2|0|0|0|0	2	0.33	0|0|0|0|0|0	0.32	3.33	0.68
AIMP1	DNAH2	IPI00651691	2|0|0|0|0|0	2	0.33	0|0|0|0|0|0	0.32	3.33	0.68
AIMP1	VPS13C	IPI00412216	0|0|0|0|2|0	2	0.33	0|0|0|0|0|0	0.32	3.33	0.68
AIMP1	TUBB1	IPI00006510	0|3|2|0|0|0	5	0.83	6|0|0|0|0|0	0.31	0.83	0.69
AIMP1	IPI01010194	IPI01010194	0|0|0|0|4|0	4	0.67	2|0|0|0|0|0	0.31	2	0.69
AIMP1	CCT2	IPI00297779	0|0|0|0|4|0	4	0.67	0|2|0|0|0|0	0.31	2	0.69
AIMP1	PCBP2	IPI00012066	0|4|0|0|0|0	4	0.67	0|2|0|0|0|0	0.31	2	0.69
AIMP1	EEF1A2	IPI00014424	0|0|0|4|9|0	13	2.17	4|4|0|0|0|5	0.3	1	0.7
AIMP1	DDX6	IPI00030320	2|0|0|4|3|0	9	1.5	0|4|4|0|0|0	0.3	1.12	0.7
AIMP1	EEF1A1	IPI00396485	5|0|0|6|10|0	21	3.5	4|5|2|0|0|6	0.29	1.24	0.71
AIMP1	PRSS3	IPI00015614	7|0|0|0|0|0	7	1.17	0|0|0|6|0|0	0.29	1.17	0.71
AIMP1	PSMB6	IPI00000811	0|0|0|0|3|0	3	0.5	0|2|0|0|0|0	0.29	1.5	0.71
AIMP1	SNRPD2	IPI00017963	0|0|0|0|3|0	3	0.5	2|0|0|0|0|0	0.29	1.5	0.71
AIMP1	ACTA2	IPI00008603	0|0|0|3|0|0	3	0.5	2|0|0|0|0|0	0.29	1.5	0.71
AIMP1	ANXA2	IPI00418169	0|0|0|0|3|0	3	0.5	0|0|0|0|0|2	0.29	1.5	0.71
AIMP1	LOC728638	IPI00787323	11|15|13|16|34|0	89	14.83	23|26|0|0|0|0	0.28	1.82	0.72
AIMP1	PHB	IPI00017334	2|7|4|4|10|2	29	4.83	3|5|3|2|3|4	0.27	1.45	0.73
AIMP1	ACTB	IPI00021439	0|0|0|5|5|0	10	1.67	0|7|2|0|0|2	0.27	0.91	0.73
AIMP1	TUBB3	IPI00013683	28|23|11|23|40|15	140	23.33	16|22|10|7|0|12	0.26	2.09	0.74
AIMP1	BAZ1B	IPI00069817	0|0|0|0|2|0	2	0.33	2|0|0|0|0|0	0.24	1	0.76
AIMP1	SLC2A1	IPI00220194	0|0|0|0|2|0	2	0.33	0|2|0|0|0|0	0.24	1	0.76
AIMP1	DSP	IPI00013933	0|0|0|2|0|0	2	0.33	0|2|0|0|0|0	0.24	1	0.76
AIMP1	CCT4	IPI00302927	2|0|0|0|0|0	2	0.33	0|3|0|0|0|0	0.21	0.67	0.79
AIMP1	RPS19	IPI00215780	3|6|0|0|3|0	12	2	5|4|0|3|0|0	0.19	1	0.81
AIMP1	LSM12	IPI00410324	2|2|0|2|3|2	11	1.83	2|2|0|3|0|0	0.19	1.57	0.81
AIMP1	SNORD54	IPI00012493	0|0|0|2|7|0	9	1.5	4|3|0|3|0|4	0.19	0.64	0.81
AIMP1	PRDX1	IPI00000874	0|0|0|0|3|0	3	0.5	3|2|0|0|0|0	0.19	0.6	0.81
AIMP1	RPL24	IPI00306332	0|0|2|0|3|0	5	0.83	3|4|0|0|0|0	0.18	0.71	0.82
AIMP1	PHGDH	IPI00011200	0|0|0|2|2|0	4	0.67	2|4|0|0|0|0	0.17	0.67	0.83
AIMP1	DLAT	IPI00021338	9|7|6|9|13|3	47	7.83	3|9|5|4|0|6	0.16	1.74	0.84
AIMP1	IPI00180730	IPI00180730	5|0|0|5|8|0	18	3	4|5|2|0|0|6	0.15	1.06	0.85
AIMP1	HSPD1	IPI00784154	0|0|0|0|4|0	4	0.67	0|7|0|0|0|2	0.15	0.44	0.85
AIMP1	ANXA2P2	IPI00334627	0|0|0|0|2|0	2	0.33	0|2|0|0|0|2	0.14	0.5	0.86
AIMP1	ACTBL2	IPI00003269	0|0|0|0|2|0	2	0.33	2|3|0|0|0|0	0.11	0.4	0.89
AIMP1	PDHX	IPI00298423	2|0|0|0|0|0	2	0.33	2|3|0|0|0|0	0.11	0.4	0.89
AIMP1	ATXN2L	IPI00456359	2|0|0|0|0|0	2	0.33	0|3|0|2|0|0	0.11	0.4	0.89
AIMP1	RPS3	IPI00011253	6|6|2|4|11|0	29	4.83	8|6|3|5|0|3	0.09	1.16	0.91
AIMP1	SF3B2	IPI00221106	0|2|0|0|2|0	4	0.67	0|2|2|3|0|0	0.08	0.57	0.92
AIMP1	TUBB2C	IPI00007752	38|35|17|32|51|14	187	31.17	26|29|12|9|2|15	0.07	2.01	0.93
AIMP1	RBM25	IPI00004273	0|0|0|0|3|0	3	0.5	0|5|0|4|0|0	0.07	0.33	0.93
AIMP1	SLC25A6	IPI00291467	3|4|0|7|12|0	26	4.33	8|8|0|5|0|7	0.05	0.93	0.95
AIMP1	BCKDHB	IPI00011276	4|3|4|6|6|0	23	3.83	3|6|2|0|0|7	0.04	1.28	0.96
AIMP1	RPS5	IPI00008433	0|0|0|2|0|0	2	0.33	0|2|0|2|0|3	0.04	0.29	0.96
AIMP1	PABPC4	IPI00012726	0|0|0|0|3|0	3	0.5	4|7|0|0|0|0	0.03	0.27	0.97
AIMP1	TAOK1	IPI00002232	0|0|0|0|2|0	2	0.33	2|4|0|2|0|0	0.03	0.25	0.97
AIMP1	SLC25A5	IPI00007188	5|9|6|8|17|0	45	7.5	11|10|3|7|0|9	0.02	1.12	0.98
AIMP1	RPS8	IPI00216587	4|5|2|6|8|2	27	4.5	6|4|3|4|0|6	0.02	1.17	0.98
AIMP1	PCMT1	IPI00411680	3|2|2|5|7|0	19	3.17	7|9|2|0|0|3	0.02	0.9	0.98
AIMP1	CLTCL1	IPI00022881	0|4|0|0|0|0	4	0.67	0|7|2|0|0|5	0.02	0.29	0.98
AIMP1	TUBA3D	IPI00179709	0|21|0|19|25|0	65	10.83	10|24|12|10|0|0	0.01	1.16	0.99
AIMP1	PHB2	IPI00027252	3|7|2|6|8|0	26	4.33	6|6|3|6|0|4	0.01	1.04	0.99
AIMP1	SLC25A4	IPI00022891	3|0|5|6|9|0	23	3.83	7|5|2|4|0|7	0.01	0.92	0.99
AIMP1	DBT	IPI00003944	85|98|69|85|104|59	500	83.33	99|117|79|72|48|76	0	1.02	1
AIMP1	CKAP4	IPI00141318	87|55|51|39|61|55	348	58	71|71|62|67|46|45	0	0.96	1
AIMP1	CYFIP1	IPI00644231	35|64|36|40|58|20	253	42.17	58|68|28|39|31|35	0	0.98	1
AIMP1	SF3A1	IPI00017451	42|62|29|37|61|20	251	41.83	69|69|39|44|14|36	0	0.93	1
AIMP1	NCKAP1	IPI00031982	28|61|32|32|52|20	225	37.5	55|66|27|27|18|31	0	1	1
AIMP1	CYFIP2	IPI00719600	22|37|22|21|29|11	142	23.67	38|38|20|27|19|18	0	0.89	1
AIMP1	OGDH	IPI00098902	8|31|10|24|46|2	121	20.17	23|41|10|0|2|25	0	1.2	1
AIMP1	TUBA1C	IPI00218343	21|24|0|22|27|14	108	18	0|25|14|10|0|14	0	1.71	1
AIMP1	DLST	IPI00420108	17|22|14|16|26|7	102	17	26|41|17|13|5|19	0	0.84	1
AIMP1	SF3A3	IPI00029764	18|19|11|15|20|16	99	16.5	14|20|11|13|8|12	0	1.27	1
AIMP1	DLD	IPI00015911	17|21|7|14|24|3	86	14.33	10|21|8|7|3|11	0	1.43	1
AIMP1	SF3A2	IPI00017341	13|13|8|12|16|9	71	11.83	10|16|10|3|3|7	0	1.45	1
AIMP1	CLTC	IPI00024067	7|16|11|15|22|0	71	11.83	18|24|11|7|6|15	0	0.88	1
AIMP1	IPI01025580	IPI01025580	17|24|3|3|19|3	69	11.5	19|29|3|16|2|3	0	0.96	1
AIMP1	ABI1	IPI00431025	12|13|8|11|6|8	58	9.67	8|13|8|8|5|9	0	1.14	1
AIMP1	BCKDHA	IPI00025100	8|4|4|13|23|3	55	9.17	10|26|6|6|0|10	0	0.95	1
AIMP1	PDHB	IPI00003925	6|12|7|7|12|7	51	8.5	14|11|5|12|4|6	0	0.98	1
AIMP1	SF3B3	IPI00300371	5|7|8|7|13|3	43	7.17	9|12|4|5|2|7	0	1.1	1
AIMP1	WASF2	IPI00472164	9|5|7|5|7|4	37	6.17	10|6|9|6|4|4	0	0.95	1
AIMP1	AKR1B10	IPI00105407	2|6|4|5|14|0	31	5.17	8|10|7|7|3|9	0	0.7	1
AIMP1	AHSA1	IPI00030706	2|5|5|6|7|2	27	4.5	2|12|7|0|3|10	0	0.79	1
AIMP1	PDHA1	IPI00306301	5|4|0|5|5|0	19	3.17	15|16|9|8|2|12	0	0.31	1
AIMP1	ATP5A1	IPI00440493	0|0|2|0|5|0	7	1.17	5|6|4|0|0|4	0	0.37	1
AIMP1	GFAP	IPI00025363	0|0|5|0|0|0	5	0.83	9|6|0|0|0|7	0	0.23	1
AIMP1	PABPC1	IPI00008524	0|0|0|0|3|0	3	0.5	7|15|3|2|0|0	0	0.11	1
AIMP1	PDHA2	IPI00024087	0|0|0|2|0|0	2	0.33	5|7|3|2|0|7	0	0.08	1
Spec1 ; the number of spectra in six replicates
SpecSum2 ; sum of spectra in six replicates
AvgSpec3 ; the average number of spectra in six replicates
ctrlCounts4 ; the number of spectra acquired in six replicates of Mock
SaintScore5 ; score acquired by SAINTexpress
FoldChange6
BFDR7

## Sheet: AIMP2
Table S2. B - Identified proteins from AIMP2 precipitates in HCT-8 cells and their SAINT probabilities.
Bait	Prey	PreyGene	Spec1	SpecSum2	AvgSpec3	ctrlCounts4	SaintScore5	FoldChange6	BFDR7
AIMP2	EPRS	IPI00013452	301|292|312|213|250|180	1548	258	0|0|0|0|0|0	1	2580	0
AIMP2	AIMP2	IPI00011916	193|253|201|221|327|162	1357	226.17	0|0|0|0|0|0	1	2261.67	0
AIMP2	QARS	IPI00925046	266|232|216|144|127|111	1096	182.67	0|0|0|0|0|0	1	1826.67	0
AIMP2	RARS	IPI00004860	195|178|171|121|156|117	938	156.33	2|0|0|0|0|0	1	469	0
AIMP2	IARS	IPI00644127	135|152|175|102|114|96	774	129	0|0|3|0|0|0	1	258	0
AIMP2	TUBB	IPI01019113	162|160|162|92|110|85	771	128.5	0|0|25|0|0|0	1	30.84	0
AIMP2	TUBB2C	IPI00007752	164|158|155|94|113|87	771	128.5	26|9|29|2|12|15	1	8.29	0
AIMP2	DARS	IPI00216951	143|170|146|89|122|88	758	126.33	2|0|0|0|0|0	1	379	0
AIMP2	TUBB2A	IPI00013475	150|143|151|81|102|63	690	115	0|6|25|0|10|13	1	12.78	0
AIMP2	HSPA1B	IPI00304925	111|110|122|85|114|104	646	107.67	20|12|24|7|17|13	1	6.95	0
AIMP2	TUBB4	IPI00023598	139|135|133|77|88|73	645	107.5	0|0|23|0|7|12	1	15.36	0
AIMP2	AIMP1	IPI00006252	78|193|79|46|160|55	611	101.83	0|0|0|0|0|0	1	1018.33	0
AIMP2	TUBA1B	IPI00930688	106|86|108|81|87|84	552	92	0|0|24|0|0|14	1	14.53	0
AIMP2	TUBA1A	IPI00180675	98|81|95|74|83|79	510	85	0|11|24|7|0|0	1	12.14	0
AIMP2	TUBA1C	IPI00218343	92|82|99|72|81|79	505	84.17	0|10|25|0|14|14	1	8.02	0
AIMP2	TUBB3	IPI00013683	107|101|105|60|69|54	496	82.67	16|7|22|0|10|12	1	7.4	0
AIMP2	LARS	IPI00103994	87|105|103|60|72|67	494	82.33	0|0|0|0|0|0	1	823.33	0
AIMP2	TUBA4A	IPI00007750	87|70|90|63|65|70	445	74.17	0|0|23|0|0|0	1	19.35	0
AIMP2	KARS	IPI00014238	71|139|66|36|92|40	444	74	2|0|0|0|3|4	1	49.33	0
AIMP2	TUBA3D	IPI00179709	83|76|82|59|67|68	435	72.5	10|10|24|0|12|0	1	7.77	0
AIMP2	TUBB6	IPI00646779	93|83|94|53|64|46	433	72.17	13|5|17|0|0|7	1	10.31	0
AIMP2	HSPA1L	IPI00643152	63|66|76|55|70|69	399	66.5	14|9|10|7|14|8	1	6.44	0
AIMP2	MC1R	IPI01015284	103|97|0|58|67|52	377	62.83	0|0|0|0|0|0	1	628.33	0
AIMP2	TUBA3E	IPI00410402	72|65|67|49|57|60	370	61.67	0|0|0|0|0|0	1	616.67	0
AIMP2	MARS	IPI00008240	60|58|64|49|57|38	326	54.33	0|0|0|0|0|0	1	543.33	0
AIMP2	TUBB8	IPI00292496	69|69|73|39|32|34	316	52.67	0|0|9|0|3|5	1	18.59	0
AIMP2	HSPA6	IPI00339269	46|50|47|37|48|44	272	45.33	11|6|13|9|10|10	1	4.61	0
AIMP2	IPI00174849	IPI00174849	62|59|64|31|27|27	270	45	0|0|8|0|0|0	1	33.75	0
AIMP2	TUBA8	IPI00646909	54|37|54|36|42|44	267	44.5	0|0|16|0|0|0	1	16.69	0
AIMP2	EEF1E1	IPI00003588	21|80|16|13|80|17	227	37.83	0|0|0|0|0|0	1	378.33	0
AIMP2	TUBBP5	IPI00739915	52|49|56|27|20|20	224	37.33	0|0|6|0|0|0	1	37.33	0
AIMP2	SLC25A5	IPI00007188	42|33|42|21|18|24	180	30	11|7|10|0|3|9	1	4.5	0
AIMP2	SLC25A6	IPI00291467	38|24|35|19|19|18	153	25.5	8|5|8|0|0|7	1	5.46	0
AIMP2	COPB1	IPI00295851	31|23|31|17|18|20	140	23.33	0|0|0|0|0|0	1	233.33	0
AIMP2	HSP90AB1	IPI00414676	29|21|29|18|14|21	132	22	3|3|7|2|0|4	1	6.95	0
AIMP2	SLC25A4	IPI00022891	30|18|30|16|15|16	125	20.83	7|4|5|0|2|7	1	5	0
AIMP2	TUBB1	IPI00006510	22|19|24|14|14|14	107	17.83	6|0|0|0|0|0	1	17.83	0
AIMP2	TUBB4Q	IPI00018511	34|30|41|0|0|0	105	17.5	0|0|0|0|0|0	1	175	0
AIMP2	DNAJA1	IPI00012535	24|16|19|13|15|9	96	16	0|0|0|0|0|0	1	160	0
AIMP2	ATP1A1	IPI00006482	23|15|15|9|10|11	83	13.83	0|0|0|0|0|0	1	138.33	0
AIMP2	ATP2A2	IPI00177817	19|9|12|12|13|7	72	12	0|0|0|0|0|0	1	120	0
AIMP2	HSP90AB3P	IPI00555614	13|11|14|9|7|10	64	10.67	0|0|0|0|0|0	1	106.67	0
AIMP2	RPS27A	IPI00179330	12|8|11|11|11|6	59	9.83	0|0|0|0|2|0	1	29.5	0
AIMP2	DNAJA2	IPI00032406	14|13|14|4|3|4	52	8.67	0|0|0|0|0|0	1	86.67	0
AIMP2	HSPH1	IPI00218993	9|15|8|6|7|5	50	8.33	2|0|2|0|0|0	1	12.5	0
AIMP2	AIFM1	IPI00000690	11|4|13|5|6|8	47	7.83	0|0|0|0|0|0	1	78.33	0
AIMP2	SLC25A13	IPI00007084	9|6|13|7|6|5	46	7.67	0|0|0|0|0|0	1	76.67	0
AIMP2	TUBA4B	IPI00017454	8|5|9|7|8|6	43	7.17	0|0|0|0|0|0	1	71.67	0
AIMP2	SLC25A31	IPI00010420	12|5|9|0|8|5	39	6.5	0|0|0|0|0|0	1	65	0
AIMP2	IPI00180956	IPI00180956	0|11|13|0|9|5	38	6.33	0|0|0|2|0|0	1	19	0
AIMP2	PSMD3	IPI00011603	6|3|8|5|8|6	36	6	0|0|0|0|0|0	1	60	0
AIMP2	ATP1A3	IPI00302840	12|0|9|0|6|9	36	6	0|0|0|0|0|0	1	60	0
AIMP2	SLC25A3	IPI00022202	8|5|7|3|5|6	34	5.67	0|0|0|0|0|0	1	56.67	0
AIMP2	SSR4	IPI00019385	7|6|7|5|2|6	33	5.5	0|0|0|0|0|0	1	55	0
AIMP2	ATP5C1	IPI01015376	9|6|0|4|5|8	32	5.33	0|0|0|0|0|0	1	53.33	0
AIMP2	BAG2	IPI00000643	7|3|9|0|5|4	28	4.67	0|0|0|0|0|0	1	46.67	0
AIMP2	HSP90AB2P	IPI00455599	0|0|10|6|7|5	28	4.67	0|0|0|0|0|0	1	46.67	0
AIMP2	RPL23	IPI00010153	6|6|11|0|0|4	27	4.5	0|0|0|0|0|0	1	45	0
AIMP2	SLC3A2	IPI00027493	5|4|7|4|3|3	26	4.33	0|0|0|0|0|0	1	43.33	0
AIMP2	VDAC3	IPI00031804	5|5|6|4|2|4	26	4.33	0|0|0|0|0|0	1	43.33	0
AIMP2	HSP90AB4P	IPI00555565	3|5|4|7|0|7	26	4.33	0|0|0|0|0|0	1	43.33	0
AIMP2	SLC2A1	IPI00220194	11|8|6|0|0|0	25	4.17	0|0|2|0|0|0	1	12.5	0
AIMP2	ATP1A4	IPI00375339	6|3|7|2|2|4	24	4	0|0|0|0|0|0	1	40	0
AIMP2	PFKP	IPI00009790	3|0|8|0|4|9	24	4	0|0|0|0|0|0	1	40	0
AIMP2	HSP90AA2	IPI00031523	0|9|9|0|0|6	24	4	0|0|0|0|0|0	1	40	0
AIMP2	RPS15A	IPI00221091	4|6|6|0|5|2	23	3.83	0|0|0|0|0|0	1	38.33	0
AIMP2	PCNA	IPI00021700	7|0|8|4|0|4	23	3.83	0|0|0|0|0|0	1	38.33	0
AIMP2	IPI00844564	IPI00844564	3|0|4|5|4|6	22	3.67	0|0|0|0|0|0	1	36.67	0
AIMP2	IMMT	IPI00009960	3|3|5|0|8|3	22	3.67	0|0|0|0|0|0	1	36.67	0
AIMP2	SLC25A12	IPI00386271	6|3|7|2|3|0	21	3.5	0|0|0|0|0|0	1	35	0
AIMP2	TARSL2	IPI00328082	7|0|8|4|2|0	21	3.5	0|0|0|0|0|0	1	35	0
AIMP2	RPL28	IPI00182533	2|3|7|2|2|4	20	3.33	0|0|0|0|0|0	1	33.33	0
AIMP2	IPI00978107	IPI00978107	6|3|4|3|4|0	20	3.33	0|0|0|0|0|0	1	33.33	0
AIMP2	SLC25A22	IPI00003004	8|2|6|0|0|3	19	3.17	0|0|0|0|0|0	1	31.67	0
AIMP2	TUFM	IPI00027107	4|4|5|3|2|0	18	3	0|0|0|0|0|0	1	30	0
AIMP2	EMD	IPI00032003	6|0|6|0|2|4	18	3	0|0|0|0|0|0	1	30	0
AIMP2	PSMC3	IPI00018398	7|0|4|4|3|0	18	3	0|0|0|0|0|0	1	30	0
AIMP2	RPL21	IPI00247583	5|4|0|2|4|2	17	2.83	0|0|0|0|0|0	1	28.33	0
AIMP2	XPO1	IPI00298961	2|3|2|0|7|3	17	2.83	0|0|0|0|0|0	1	28.33	0
AIMP2	ATP2A3	IPI00004092	5|2|0|4|6|0	17	2.83	0|0|0|0|0|0	1	28.33	0
AIMP2	ATP2A1	IPI00024804	5|0|0|5|7|0	17	2.83	0|0|0|0|0|0	1	28.33	0
AIMP2	OGDHL	IPI00643720	6|0|0|0|6|4	16	2.67	0|0|0|0|0|0	1	26.67	0
AIMP2	HSPA4L	IPI00295485	5|0|0|2|5|3	15	2.5	0|0|0|0|0|0	1	25	0
AIMP2	RPL7A	IPI00299573	3|3|2|0|6|0	14	2.33	0|0|0|0|0|0	1	23.33	0
AIMP2	HNRNPF	IPI00003881	5|3|3|2|0|0	13	2.17	0|0|0|0|0|0	1	21.67	0
AIMP2	VDAC1	IPI00216308	5|3|5|0|0|0	13	2.17	0|0|0|0|0|0	1	21.67	0
AIMP2	SNORA70	IPI00554723	0|0|4|0|5|3	12	2	0|0|0|0|0|0	1	20	0
AIMP2	SNORD32A	IPI00304612	0|2|3|0|3|3	11	1.83	0|0|0|0|0|0	1	18.33	0
AIMP2	FLJ27420	IPI00442381	3|4|4|0|0|0	11	1.83	0|0|0|0|0|0	1	18.33	0
AIMP2	RCBTB2	IPI00014593	3|5|3|0|0|0	11	1.83	0|0|0|0|0|0	1	18.33	0
AIMP2	DNAH2	IPI00651691	3|3|3|0|0|0	9	1.5	0|0|0|0|0|0	1	15	0
AIMP2	HSPA2	IPI00007702	60|64|62|61|64|61	372	62	20|0|22|9|19|0	0.99	5.31	0.01
AIMP2	IPI00844513	IPI00844513	28|30|36|18|24|19	155	25.83	12|0|0|3|9|0	0.99	6.46	0.01
AIMP2	HSP90AA1	IPI00382470	30|16|29|14|12|17	118	19.67	0|3|9|2|0|0	0.99	8.43	0.01
AIMP2	RPS27	IPI00397358	7|5|8|4|5|5	34	5.67	0|0|0|0|0|2	0.99	17	0.01
AIMP2	HSP90AA4P	IPI00555957	8|7|7|5|4|2	33	5.5	0|0|3|0|0|0	0.99	11	0.01
AIMP2	RPS7	IPI00013415	3|9|5|0|4|2	23	3.83	0|0|2|0|0|0	0.99	11.5	0.01
AIMP2	EEF2	IPI00186290	5|2|6|2|0|2	17	2.83	0|0|0|0|0|0	0.99	28.33	0.01
AIMP2	RPS9	IPI00221088	2|8|4|0|2|0	16	2.67	0|0|0|0|0|0	0.99	26.67	0.01
AIMP2	SLC25A11	IPI00219729	0|3|6|2|2|2	15	2.5	0|0|0|0|0|0	0.99	25	0.01
AIMP2	VDAC2	IPI00024145	4|0|5|2|2|2	15	2.5	0|0|0|0|0|0	0.99	25	0.01
AIMP2	TARS	IPI00329633	2|2|5|0|4|2	15	2.5	0|0|0|0|0|0	0.99	25	0.01
AIMP2	RPL38	IPI00215790	3|2|0|2|4|2	13	2.17	0|0|0|0|0|0	0.99	21.67	0.01
AIMP2	DNAJC7	IPI00329629	3|2|2|2|3|0	12	2	0|0|0|0|0|0	0.99	20	0.01
AIMP2	RPL23A	IPI00021266	0|4|2|0|2|4	12	2	0|0|0|0|0|0	0.99	20	0.01
AIMP2	DDB1	IPI00293464	4|2|2|2|0|2	12	2	0|0|0|0|0|0	0.99	20	0.01
AIMP2	FLII	IPI00031023	6|2|2|0|2|0	12	2	0|0|0|0|0|0	0.99	20	0.01
AIMP2	CLN6	IPI00016597	2|0|2|2|3|2	11	1.83	0|0|0|0|0|0	0.99	18.33	0.01
AIMP2	RPL35	IPI00412607	2|2|5|0|2|0	11	1.83	0|0|0|0|0|0	0.99	18.33	0.01
AIMP2	KIAA1009	IPI00007122	6|3|0|0|2|0	11	1.83	0|0|0|0|0|0	0.99	18.33	0.01
AIMP2	PGAM5	IPI00063242	2|2|4|0|0|2	10	1.67	0|0|0|0|0|0	0.99	16.67	0.01
AIMP2	NAP1L1	IPI00023860	0|0|2|2|3|2	9	1.5	0|0|0|0|0|0	0.99	15	0.01
AIMP2	RPL26	IPI00027270	0|3|2|0|3|0	8	1.33	0|0|0|0|0|0	0.99	13.33	0.01
AIMP2	TRAF4	IPI00162088	3|2|3|0|0|0	8	1.33	0|0|0|0|0|0	0.99	13.33	0.01
AIMP2	TMC7	IPI00375845	3|2|2|0|0|0	7	1.17	0|0|0|0|0|0	0.99	11.67	0.01
AIMP2	EEF1A1	IPI00396485	13|12|20|11|6|10	72	12	4|0|5|0|2|6	0.98	4.24	0.02
AIMP2	HSPA9	IPI00007765	7|8|10|7|15|12	59	9.83	2|0|5|0|3|4	0.98	4.21	0.02
AIMP2	RPS24	IPI00029750	4|0|2|4|3|5	18	3	0|0|0|0|0|2	0.98	9	0.02
AIMP2	RPS6	IPI00021840	2|5|4|0|4|0	15	2.5	0|0|0|0|0|2	0.98	7.5	0.02
AIMP2	IPI00983617	IPI00983617	2|2|2|0|0|0	6	1	0|0|0|0|0|0	0.98	10	0.02
AIMP2	ETV6	IPI00013159	2|2|2|0|0|0	6	1	0|0|0|0|0|0	0.98	10	0.02
AIMP2	RPL31	IPI00026302	2|2|2|0|0|0	6	1	0|0|0|0|0|0	0.98	10	0.02
AIMP2	SSR3	IPI00009235	2|0|2|2|0|0	6	1	0|0|0|0|0|0	0.98	10	0.02
AIMP2	LGALS3BP	IPI00023673	2|0|2|2|0|0	6	1	0|0|0|0|0|0	0.98	10	0.02
AIMP2	EEF1A2	IPI00014424	12|11|13|5|3|7	51	8.5	4|0|4|0|0|5	0.97	3.92	0.03
AIMP2	RPS14	IPI00026271	8|6|9|3|4|5	35	5.83	3|0|0|0|0|3	0.97	5.83	0.03
AIMP2	PHGDH	IPI00011200	7|9|7|0|2|0	25	4.17	2|0|4|0|0|0	0.97	4.17	0.03
AIMP2	RPL10A	IPI00412579	0|7|3|2|4|2	18	3	0|0|2|0|0|0	0.97	9	0.03
AIMP2	RPS12	IPI00013917	2|3|4|0|5|6	20	3.33	0|0|0|0|3|0	0.96	6.67	0.04
AIMP2	PRSS3	IPI00015614	0|0|0|5|10|11	26	4.33	0|6|0|0|0|0	0.95	4.33	0.05
AIMP2	CCT2	IPI00297779	2|3|4|0|0|3	12	2	0|0|2|0|0|0	0.95	6	0.05
AIMP2	RPS2	IPI00013485	8|10|9|0|3|3	33	5.5	6|2|2|0|0|0	0.94	3.3	0.06
AIMP2	RPL8	IPI00012772	4|6|2|0|0|2	14	2.33	0|0|2|0|0|0	0.94	7	0.06
AIMP2	RPS16	IPI00221092	12|16|14|5|6|6	59	9.83	8|3|6|0|2|2	0.93	2.81	0.07
AIMP2	ATP5B	IPI00303476	3|3|7|0|3|5	21	3.5	2|0|2|0|0|0	0.93	5.25	0.07
AIMP2	RPS17	IPI00221093	3|6|3|0|5|3	20	3.33	0|0|0|0|2|2	0.93	5	0.07
AIMP2	RPL13	IPI00465361	0|4|3|0|0|2	9	1.5	0|0|2|0|0|0	0.93	4.5	0.07
AIMP2	SNORD73A	IPI00419880	7|14|7|2|6|6	42	7	2|0|6|0|0|2	0.92	4.2	0.08
AIMP2	RPS18	IPI00013296	9|13|12|2|6|4	46	7.67	4|3|7|0|0|2	0.91	2.88	0.09
AIMP2	TRAP1	IPI00030275	5|0|4|3|3|3	18	3	0|0|2|0|0|2	0.91	4.5	0.09
AIMP2	ILF2	IPI00005198	3|2|3|0|0|0	8	1.33	0|0|2|0|0|0	0.91	4	0.09
AIMP2	FOXJ3	IPI00010426	0|3|3|0|0|2	8	1.33	2|0|0|0|0|0	0.91	4	0.09
AIMP2	IPI00180730	IPI00180730	9|11|14|7|4|9	54	9	4|0|5|0|2|6	0.89	3.18	0.11
AIMP2	HSPA4	IPI00002966	5|3|8|5|5|5	31	5.17	3|0|3|0|0|2	0.89	3.88	0.11
AIMP2	PRDX1	IPI00000874	3|5|7|2|3|2	22	3.67	3|0|2|0|0|0	0.89	4.4	0.11
AIMP2	SF3B1	IPI00026089	2|3|7|0|0|3	15	2.5	0|0|4|0|0|0	0.89	3.75	0.11
AIMP2	SNRPB	IPI00027285	2|2|3|0|0|0	7	1.17	2|0|0|0|0|0	0.89	3.5	0.11
AIMP2	RPL9	IPI00031691	0|0|3|0|2|2	7	1.17	2|0|0|0|0|0	0.89	3.5	0.11
AIMP2	HNRNPH1	IPI00013881	0|2|2|3|0|0	7	1.17	2|0|0|0|0|0	0.89	3.5	0.11
AIMP2	TCP1	IPI00290566	2|5|6|2|2|2	19	3.17	0|0|2|0|0|2	0.86	4.75	0.14
AIMP2	RPS25	IPI00012750	0|2|2|0|2|0	6	1	0|0|2|0|0|0	0.86	3	0.14
AIMP2	RPS11	IPI00025091	2|5|2|0|4|2	15	2.5	0|0|2|0|0|2	0.84	3.75	0.16
AIMP2	DLAT	IPI00021338	18|10|14|8|13|10	73	12.17	3|4|9|0|5|6	0.82	2.7	0.18
AIMP2	NCL	IPI00444262	0|6|7|3|5|3	24	4	0|0|4|0|2|4	0.8	2.4	0.2
AIMP2	RPL30	IPI00219156	2|6|5|0|3|2	18	3	3|2|0|0|0|2	0.79	2.57	0.21
AIMP2	HNRNPK	IPI00216049	2|2|2|0|0|0	6	1	0|0|3|0|0|0	0.79	2	0.21
AIMP2	RPS23	IPI00218606	0|5|6|0|0|2	13	2.17	2|2|2|0|0|0	0.76	2.17	0.24
AIMP2	RPS3	IPI00011253	13|11|14|5|5|9	57	9.5	8|5|6|0|3|3	0.73	2.28	0.27
AIMP2	RPS4X	IPI00217030	4|12|6|0|3|2	27	4.5	4|3|2|0|0|2	0.71	2.45	0.29
AIMP2	RPL24	IPI00306332	3|4|4|0|2|3	16	2.67	3|0|4|0|0|0	0.71	2.29	0.29
AIMP2	RPL7P32	IPI00030179	2|7|4|0|3|2	18	3	3|0|3|0|0|2	0.68	2.25	0.32
AIMP2	AIMP2_DX2	IPI00893993	0|182|0|0|213|0	395	65.83	0|0|0|0|0|0	0.67	658.33	0.33
AIMP2	HSPA8	IPI00981943	0|0|0|0|123|129	252	42	0|30|0|19|0|0	0.67	5.14	0.33
AIMP2	TUBB2B	IPI00031370	150|0|0|0|0|64	214	35.67	0|0|0|0|0|0	0.67	356.67	0.33
AIMP2	ATP1A2	IPI00003021	0|7|7|0|0|0	14	2.33	0|0|0|0|0|0	0.67	23.33	0.33
AIMP2	IPI00749373	IPI00749373	0|4|4|0|0|0	8	1.33	0|0|0|0|0|0	0.67	13.33	0.33
AIMP2	EFCAB5	IPI00394857	0|3|4|0|0|0	7	1.17	0|0|0|0|0|0	0.67	11.67	0.33
AIMP2	RPL10L	IPI00064765	0|3|4|0|0|0	7	1.17	0|0|0|0|0|0	0.67	11.67	0.33
AIMP2	PLCXD2	IPI00867633	3|0|4|0|0|0	7	1.17	0|0|0|0|0|0	0.67	11.67	0.33
AIMP2	CHERP	IPI00333010	0|0|3|0|0|4	7	1.17	0|0|0|0|0|0	0.67	11.67	0.33
AIMP2	ATP5A1	IPI00440493	9|8|16|3|8|8	52	8.67	5|0|6|0|4|4	0.66	2.74	0.34
AIMP2	RPL18	IPI00215719	3|6|4|0|7|3	23	3.83	5|2|4|0|0|0	0.66	2.09	0.34
AIMP2	HLA-H	IPI00004672	0|2|0|0|0|5	7	1.17	0|0|0|0|0|0	0.66	11.67	0.34
AIMP2	RPS4Y2	IPI00219894	0|4|0|0|2|0	6	1	0|0|0|0|0|0	0.66	10	0.34
AIMP2	IPI00844382	IPI00844382	3|3|0|0|0|0	6	1	0|0|0|0|0|0	0.66	10	0.34
AIMP2	SGPL1	IPI00647291	3|3|0|0|0|0	6	1	0|0|0|0|0|0	0.66	10	0.34
AIMP2	PSMB5	IPI00479306	0|0|4|0|0|2	6	1	0|0|0|0|0|0	0.66	10	0.34
AIMP2	RUVBL1	IPI00021187	4|0|2|0|0|0	6	1	0|0|0|0|0|0	0.66	10	0.34
AIMP2	C6orf103	IPI00332872	3|3|0|0|0|0	6	1	0|0|0|0|0|0	0.66	10	0.34
AIMP2	TRIP11	IPI00003515	3|3|0|0|0|0	6	1	0|0|0|0|0|0	0.66	10	0.34
AIMP2	PSMA7	IPI00024175	0|0|3|0|0|2	5	0.83	0|0|0|0|0|0	0.66	8.33	0.34
AIMP2	HSPB1	IPI00025512	0|0|3|0|0|2	5	0.83	0|0|0|0|0|0	0.66	8.33	0.34
AIMP2	PSMA6	IPI00029623	0|3|2|0|0|0	5	0.83	0|0|0|0|0|0	0.66	8.33	0.34
AIMP2	TIMM23	IPI00007309	0|3|2|0|0|0	5	0.83	0|0|0|0|0|0	0.66	8.33	0.34
AIMP2	DCD	IPI00027547	0|3|0|0|2|0	5	0.83	0|0|0|0|0|0	0.66	8.33	0.34
AIMP2	CHCHD3	IPI00015833	2|0|3|0|0|0	5	0.83	0|0|0|0|0|0	0.66	8.33	0.34
AIMP2	WNT10A	IPI00926562	0|0|2|0|0|3	5	0.83	0|0|0|0|0|0	0.66	8.33	0.34
AIMP2	RPL4	IPI00003918	0|3|2|0|0|0	5	0.83	0|0|0|0|0|0	0.66	8.33	0.34
AIMP2	NQO1	IPI00012069	3|0|2|0|0|0	5	0.83	0|0|0|0|0|0	0.66	8.33	0.34
AIMP2	IPO4	IPI00156374	0|2|0|0|3|0	5	0.83	0|0|0|0|0|0	0.66	8.33	0.34
AIMP2	IPO7	IPI00007402	2|3|0|0|0|0	5	0.83	0|0|0|0|0|0	0.66	8.33	0.34
AIMP2	URB2	IPI00028980	3|2|0|0|0|0	5	0.83	0|0|0|0|0|0	0.66	8.33	0.34
AIMP2	MON2	IPI00465246	0|3|2|0|0|0	5	0.83	0|0|0|0|0|0	0.66	8.33	0.34
AIMP2	RPS5	IPI00008433	2|3|3|0|3|5	16	2.67	0|2|2|0|0|3	0.65	2.29	0.35
AIMP2	FLJ56786	IPI00397701	2|4|2|0|0|0	8	1.33	2|0|3|0|0|0	0.65	1.6	0.35
AIMP2	SF3B14	IPI00032827	0|2|2|0|0|0	4	0.67	0|0|0|0|0|0	0.65	6.67	0.35
AIMP2	IPI00748962	IPI00748962	2|0|0|0|2|0	4	0.67	0|0|0|0|0|0	0.65	6.67	0.35
AIMP2	RPL17	IPI00413324	0|2|0|0|2|0	4	0.67	0|0|0|0|0|0	0.65	6.67	0.35
AIMP2	GALNTL2	IPI00646314	2|0|2|0|0|0	4	0.67	0|0|0|0|0|0	0.65	6.67	0.35
AIMP2	IPI00829606	IPI00829606	2|2|0|0|0|0	4	0.67	0|0|0|0|0|0	0.65	6.67	0.35
AIMP2	RPL27A	IPI00456758	2|2|0|0|0|0	4	0.67	0|0|0|0|0|0	0.65	6.67	0.35
AIMP2	YWHAZ	IPI00021263	0|2|0|0|0|2	4	0.67	0|0|0|0|0|0	0.65	6.67	0.35
AIMP2	TMEM33	IPI00299084	0|2|2|0|0|0	4	0.67	0|0|0|0|0|0	0.65	6.67	0.35
AIMP2	DPM1	IPI00022018	0|2|2|0|0|0	4	0.67	0|0|0|0|0|0	0.65	6.67	0.35
AIMP2	PSMB1	IPI00025019	0|0|2|0|0|2	4	0.67	0|0|0|0|0|0	0.65	6.67	0.35
AIMP2	LMNB2	IPI00009771	2|2|0|0|0|0	4	0.67	0|0|0|0|0|0	0.65	6.67	0.35
AIMP2	SPTLC1	IPI00005745	0|0|0|2|0|2	4	0.67	0|0|0|0|0|0	0.65	6.67	0.35
AIMP2	SDCCAG8	IPI00334336	0|2|0|0|2|0	4	0.67	0|0|0|0|0|0	0.65	6.67	0.35
AIMP2	DDX23	IPI00006725	2|0|2|0|0|0	4	0.67	0|0|0|0|0|0	0.65	6.67	0.35
AIMP2	ATP8A2	IPI00465166	2|0|2|0|0|0	4	0.67	0|0|0|0|0|0	0.65	6.67	0.35
AIMP2	LAMB1	IPI00013976	2|2|0|0|0|0	4	0.67	0|0|0|0|0|0	0.65	6.67	0.35
AIMP2	SSPO	IPI00843797	2|2|0|0|0|0	4	0.67	0|0|0|0|0|0	0.65	6.67	0.35
AIMP2	RPLP0	IPI00008530	7|7|8|2|11|7	42	7	3|2|3|0|6|4	0.63	2.33	0.37
AIMP2	RPL22	IPI00219153	0|2|2|0|2|0	6	1	2|0|0|0|0|2	0.63	1.5	0.37
AIMP2	MIF	IPI00293276	0|0|5|0|0|3	8	1.33	0|0|3|0|0|0	0.62	2.67	0.38
AIMP2	IPI00871956	IPI00871956	6|8|0|0|0|0	14	2.33	6|0|2|0|0|0	0.61	1.75	0.39
AIMP2	ACTBL2	IPI00003269	2|2|3|2|0|2	11	1.83	2|0|3|0|0|0	0.61	2.2	0.39
AIMP2	ANXA2	IPI00418169	3|0|0|0|0|2	5	0.83	0|0|0|0|0|2	0.6	2.5	0.4
AIMP2	YWHAE	IPI00000816	0|2|3|0|0|0	5	0.83	0|0|2|0|0|0	0.6	2.5	0.4
AIMP2	PRPF40A	IPI00337385	2|3|0|0|0|0	5	0.83	0|0|0|2|0|0	0.6	2.5	0.4
AIMP2	XRCC5	IPI00220834	0|0|3|0|0|2	5	0.83	0|0|2|0|0|0	0.6	2.5	0.4
AIMP2	HSP90B1	IPI00027230	0|3|3|0|0|0	6	1	0|0|3|0|0|0	0.59	2	0.41
AIMP2	HSPD1	IPI00784154	0|7|4|2|2|0	15	2.5	0|0|7|0|0|2	0.57	1.67	0.43
AIMP2	RPL12	IPI00024933	3|9|6|2|4|3	27	4.5	0|4|6|0|0|3	0.56	2.08	0.44
AIMP2	CCT4	IPI00302927	3|2|0|0|0|0	5	0.83	0|0|3|0|0|0	0.56	1.67	0.44
AIMP2	RPS13	IPI00221089	2|3|3|2|3|2	15	2.5	5|3|0|0|0|0	0.49	1.88	0.51
AIMP2	CCT3	IPI00552715	3|0|2|0|0|0	5	0.83	0|0|5|0|0|0	0.49	1	0.51
AIMP2	ACTB	IPI00021439	4|2|6|0|0|3	15	2.5	0|0|7|0|2|2	0.44	1.36	0.56
AIMP2	RPL18A	IPI00026202	2|3|3|0|2|0	10	1.67	3|0|2|0|0|2	0.43	1.43	0.57
AIMP2	GAPDH	IPI00219018	0|0|2|0|0|2	4	0.67	0|0|2|0|0|2	0.42	1	0.58
AIMP2	SNORD54	IPI00012493	6|3|6|2|0|5	22	3.67	4|3|3|0|0|4	0.41	1.57	0.59
AIMP2	RBM25	IPI00004273	0|3|3|0|2|3	11	1.83	0|4|5|0|0|0	0.37	1.22	0.63
AIMP2	PHB2	IPI00027252	9|4|13|0|0|7	33	5.5	6|6|6|0|3|4	0.35	1.32	0.65
AIMP2	AIMP1_b	IPI00793201	0|192|0|0|0|0	192	32	0|0|0|0|0|0	0.33	320	0.67
AIMP2	FLJ53752	IPI00909073	0|0|0|0|0|61	61	10.17	0|0|0|0|0|0	0.33	101.67	0.67
AIMP2	FLJ59940	IPI00908605	0|0|0|0|0|16	16	2.67	0|0|0|0|0|0	0.33	26.67	0.67
AIMP2	UBC	IPI00784990	12|0|0|0|0|0	12	2	0|0|0|0|0|0	0.33	20	0.67
AIMP2	RPS4Y1	IPI00302740	0|8|0|0|0|0	8	1.33	0|0|0|0|0|0	0.33	13.33	0.67
AIMP2	TLN2	IPI00219299	5|0|0|0|0|0	5	0.83	0|0|0|0|0|0	0.33	8.33	0.67
AIMP2	SETX	IPI00142538	5|0|0|0|0|0	5	0.83	0|0|0|0|0|0	0.33	8.33	0.67
AIMP2	PSMB3	IPI00028004	0|0|0|0|0|4	4	0.67	0|0|0|0|0|0	0.33	6.67	0.67
AIMP2	HLA-B	IPI00026569	0|0|0|0|4|0	4	0.67	0|0|0|0|0|0	0.33	6.67	0.67
AIMP2	SCRIB	IPI00410666	4|0|0|0|0|0	4	0.67	0|0|0|0|0|0	0.33	6.67	0.67
AIMP2	PDZD11	IPI00550841	0|3|0|0|0|0	3	0.5	0|0|0|0|0|0	0.33	5	0.67
AIMP2	RPL26L1	IPI00007144	0|0|0|0|3|0	3	0.5	0|0|0|0|0|0	0.33	5	0.67
AIMP2	CFL1	IPI00012011	0|0|3|0|0|0	3	0.5	0|0|0|0|0|0	0.33	5	0.67
AIMP2	RPL19	IPI00025329	0|0|3|0|0|0	3	0.5	0|0|0|0|0|0	0.33	5	0.67
AIMP2	LIX1	IPI00296593	0|0|0|0|3|0	3	0.5	0|0|0|0|0|0	0.33	5	0.67
AIMP2	DNAJA4	IPI00383360	0|3|0|0|0|0	3	0.5	0|0|0|0|0|0	0.33	5	0.67
AIMP2	RPL35A	IPI00029731	0|3|0|0|0|0	3	0.5	0|0|0|0|0|0	0.33	5	0.67
AIMP2	CDIPT	IPI00645518	0|0|3|0|0|0	3	0.5	0|0|0|0|0|0	0.33	5	0.67
AIMP2	IRS4	IPI00020729	3|0|0|0|0|0	3	0.5	0|0|0|0|0|0	0.33	5	0.67
AIMP2	TTBK2	IPI00217437	0|0|3|0|0|0	3	0.5	0|0|0|0|0|0	0.33	5	0.67
AIMP2	RPL6	IPI00790342	0|0|0|0|2|0	2	0.33	0|0|0|0|0|0	0.33	3.33	0.67
AIMP2	RPL22L1	IPI00856049	0|0|0|0|0|2	2	0.33	0|0|0|0|0|0	0.33	3.33	0.67
AIMP2	HIST2H2BE	IPI00003935	0|2|0|0|0|0	2	0.33	0|0|0|0|0|0	0.33	3.33	0.67
AIMP2	IPI00169058	IPI00169058	0|2|0|0|0|0	2	0.33	0|0|0|0|0|0	0.33	3.33	0.67
AIMP2	OR4D2	IPI00011052	0|2|0|0|0|0	2	0.33	0|0|0|0|0|0	0.33	3.33	0.67
AIMP2	HNRNPA1	IPI00215965	0|0|0|0|2|0	2	0.33	0|0|0|0|0|0	0.33	3.33	0.67
AIMP2	PGAP2	IPI00442842	0|0|2|0|0|0	2	0.33	0|0|0|0|0|0	0.33	3.33	0.67
AIMP2	DTD1	IPI00152692	0|2|0|0|0|0	2	0.33	0|0|0|0|0|0	0.33	3.33	0.67
AIMP2	PRDX4	IPI00011937	0|2|0|0|0|0	2	0.33	0|0|0|0|0|0	0.33	3.33	0.67
AIMP2	TG	IPI00985038	2|0|0|0|0|0	2	0.33	0|0|0|0|0|0	0.33	3.33	0.67
AIMP2	HIGD1A	IPI00295621	0|0|0|0|2|0	2	0.33	0|0|0|0|0|0	0.33	3.33	0.67
AIMP2	OSTCP1	IPI00183603	0|2|0|0|0|0	2	0.33	0|0|0|0|0|0	0.33	3.33	0.67
AIMP2	IPI00847335	IPI00847335	0|0|2|0|0|0	2	0.33	0|0|0|0|0|0	0.33	3.33	0.67
AIMP2	MLF2	IPI00023095	2|0|0|0|0|0	2	0.33	0|0|0|0|0|0	0.33	3.33	0.67
AIMP2	TPM1	IPI00018853	2|0|0|0|0|0	2	0.33	0|0|0|0|0|0	0.33	3.33	0.67
AIMP2	YWHAQ	IPI00018146	0|2|0|0|0|0	2	0.33	0|0|0|0|0|0	0.33	3.33	0.67
AIMP2	PSMA3	IPI00171199	0|0|2|0|0|0	2	0.33	0|0|0|0|0|0	0.33	3.33	0.67
AIMP2	ACOT8	IPI00298202	2|0|0|0|0|0	2	0.33	0|0|0|0|0|0	0.33	3.33	0.67
AIMP2	SDF4	IPI00514755	0|0|0|0|2|0	2	0.33	0|0|0|0|0|0	0.33	3.33	0.67
AIMP2	STUB1	IPI00025156	0|0|2|0|0|0	2	0.33	0|0|0|0|0|0	0.33	3.33	0.67
AIMP2	PPP6C	IPI00012970	0|0|0|0|0|2	2	0.33	0|0|0|0|0|0	0.33	3.33	0.67
AIMP2	LDHC	IPI00554498	0|0|2|0|0|0	2	0.33	0|0|0|0|0|0	0.33	3.33	0.67
AIMP2	LDHB	IPI00219217	0|0|0|0|0|2	2	0.33	0|0|0|0|0|0	0.33	3.33	0.67
AIMP2	FHL2	IPI00396967	0|0|0|0|0|2	2	0.33	0|0|0|0|0|0	0.33	3.33	0.67
AIMP2	CBWD2	IPI00216734	2|0|0|0|0|0	2	0.33	0|0|0|0|0|0	0.33	3.33	0.67
AIMP2	PRKAR1A	IPI00021831	0|0|0|0|2|0	2	0.33	0|0|0|0|0|0	0.33	3.33	0.67
AIMP2	HDAC1	IPI00013774	0|0|2|0|0|0	2	0.33	0|0|0|0|0|0	0.33	3.33	0.67
AIMP2	XPNPEP3	IPI00550192	2|0|0|0|0|0	2	0.33	0|0|0|0|0|0	0.33	3.33	0.67
AIMP2	TIMM50	IPI00418497	0|0|0|2|0|0	2	0.33	0|0|0|0|0|0	0.33	3.33	0.67
AIMP2	DDOST	IPI00297084	2|0|0|0|0|0	2	0.33	0|0|0|0|0|0	0.33	3.33	0.67
AIMP2	CCT7	IPI00018465	0|0|0|0|2|0	2	0.33	0|0|0|0|0|0	0.33	3.33	0.67
AIMP2	LMTK2	IPI00217391	0|0|2|0|0|0	2	0.33	0|0|0|0|0|0	0.33	3.33	0.67
AIMP2	P4HB	IPI00010796	0|2|0|0|0|0	2	0.33	0|0|0|0|0|0	0.33	3.33	0.67
AIMP2	FAR1	IPI00478838	0|2|0|0|0|0	2	0.33	0|0|0|0|0|0	0.33	3.33	0.67
AIMP2	SLC1A5	IPI00019472	0|0|2|0|0|0	2	0.33	0|0|0|0|0|0	0.33	3.33	0.67
AIMP2	CCT5	IPI00010720	0|0|2|0|0|0	2	0.33	0|0|0|0|0|0	0.33	3.33	0.67
AIMP2	ABCD3	IPI00002372	0|0|0|2|0|0	2	0.33	0|0|0|0|0|0	0.33	3.33	0.67
AIMP2	CANX	IPI00020984	0|0|0|0|0|2	2	0.33	0|0|0|0|0|0	0.33	3.33	0.67
AIMP2	MCM7	IPI00299904	0|0|2|0|0|0	2	0.33	0|0|0|0|0|0	0.33	3.33	0.67
AIMP2	LMNA	IPI00021405	0|2|0|0|0|0	2	0.33	0|0|0|0|0|0	0.33	3.33	0.67
AIMP2	PSMD2	IPI00012268	2|0|0|0|0|0	2	0.33	0|0|0|0|0|0	0.33	3.33	0.67
AIMP2	CHD3	IPI00002557	0|0|2|0|0|0	2	0.33	0|0|0|0|0|0	0.33	3.33	0.67
AIMP2	POTEF	IPI00739539	2|0|0|0|0|0	2	0.33	0|0|0|0|0|0	0.33	3.33	0.67
AIMP2	POTEE	IPI00479743	2|0|0|0|0|0	2	0.33	0|0|0|0|0|0	0.33	3.33	0.67
AIMP2	ATP4A	IPI00218919	0|0|0|2|0|0	2	0.33	0|0|0|0|0|0	0.33	3.33	0.67
AIMP2	NISCH	IPI00032187	0|0|0|0|2|0	2	0.33	0|0|0|0|0|0	0.33	3.33	0.67
AIMP2	SCN3A	IPI00020692	0|0|2|0|0|0	2	0.33	0|0|0|0|0|0	0.33	3.33	0.67
AIMP2	SCN5A	IPI00031422	0|2|0|0|0|0	2	0.33	0|0|0|0|0|0	0.33	3.33	0.67
AIMP2	RPS19	IPI00215780	5|2|5|0|2|2	16	2.67	5|3|4|0|0|0	0.32	1.33	0.68
AIMP2	IPI01010194	IPI01010194	4|0|0|0|0|0	4	0.67	2|0|0|0|0|0	0.32	2	0.68
AIMP2	PCBP2	IPI00012066	0|4|0|0|0|0	4	0.67	0|0|2|0|0|0	0.32	2	0.68
AIMP2	IPI00017870	IPI00017870	0|0|6|0|0|0	6	1	5|0|0|0|0|0	0.31	1.2	0.69
AIMP2	PSMB6	IPI00000811	0|3|0|0|0|0	3	0.5	0|0|2|0|0|0	0.31	1.5	0.69
AIMP2	BAZ1B	IPI00069817	3|0|0|0|0|0	3	0.5	2|0|0|0|0|0	0.31	1.5	0.69
AIMP2	DDX6	IPI00030320	0|0|6|0|0|0	6	1	0|0|4|0|4|0	0.3	0.75	0.7
AIMP2	NPM1	IPI00220740	0|0|0|0|3|0	3	0.5	0|0|0|0|0|3	0.3	1	0.7
AIMP2	SNRPD2	IPI00017963	0|0|2|0|0|0	2	0.33	2|0|0|0|0|0	0.29	1	0.71
AIMP2	ACTA2	IPI00008603	0|0|0|2|0|0	2	0.33	2|0|0|0|0|0	0.29	1	0.71
AIMP2	ERLIN1	IPI00007940	0|2|0|0|0|0	2	0.33	2|0|0|0|0|0	0.29	1	0.71
AIMP2	SF3B4	IPI00017339	0|2|0|0|0|0	2	0.33	2|0|0|0|0|0	0.29	1	0.71
AIMP2	SYNCRIP	IPI00018140	2|0|0|0|0|0	2	0.33	0|0|2|0|0|0	0.29	1	0.71
AIMP2	DLD	IPI00015911	17|23|33|5|15|13	106	17.67	10|7|21|3|8|11	0.27	1.77	0.73
AIMP2	ANXA2P2	IPI00334627	0|0|3|0|0|0	3	0.5	0|0|2|0|0|2	0.27	0.75	0.73
AIMP2	CCT8	IPI00302925	0|0|3|0|0|0	3	0.5	0|0|5|0|0|0	0.27	0.6	0.73
AIMP2	HNRNPU	IPI00479217	0|2|0|0|0|0	2	0.33	3|0|0|0|0|0	0.26	0.67	0.74
AIMP2	HSPA5	IPI00003362	18|20|24|26|32|23	143	23.83	12|9|17|4|8|15	0.25	2.2	0.75
AIMP2	SF3B2	IPI00221106	2|2|2|0|0|0	6	1	0|3|2|0|2|0	0.24	0.86	0.76
AIMP2	CCT6A	IPI00027626	0|0|0|0|2|0	2	0.33	0|0|2|0|0|2	0.21	0.5	0.79
AIMP2	AKR1B15	IPI00942692	0|0|0|0|4|0	4	0.67	6|0|0|0|0|4	0.17	0.4	0.83
AIMP2	XRCC6	IPI00644712	0|2|0|0|2|0	4	0.67	2|0|2|0|3|0	0.16	0.57	0.84
AIMP2	CLTCL1	IPI00022881	0|3|5|0|0|4	12	2	0|0|7|0|2|5	0.15	0.86	0.85
AIMP2	BCKDHB	IPI00011276	4|4|6|2|3|7	26	4.33	3|0|6|0|2|7	0.14	1.44	0.86
AIMP2	SQSTM1	IPI00179473	2|2|2|2|2|2	12	2	2|0|3|0|2|2	0.08	1.33	0.92
AIMP2	LSM12	IPI00410324	0|0|2|0|0|0	2	0.33	2|3|2|0|0|0	0.08	0.29	0.92
AIMP2	AHSA1	IPI00030706	7|2|14|2|2|13	40	6.67	2|0|12|3|7|10	0.06	1.18	0.94
AIMP2	TAOK1	IPI00002232	0|2|0|0|0|0	2	0.33	2|2|4|0|0|0	0.06	0.25	0.94
AIMP2	LOC728638	IPI00787323	16|17|22|8|17|18	98	16.33	23|0|26|0|0|0	0.04	2	0.96
AIMP2	PABPC1L	IPI00556259	0|0|3|0|0|0	3	0.5	3|0|10|0|0|0	0.03	0.23	0.97
AIMP2	SF3A2	IPI00017341	19|12|20|12|16|12	91	15.17	10|3|16|3|10|7	0.02	1.86	0.98
AIMP2	PCMT1	IPI00411680	0|4|6|0|2|2	14	2.33	7|0|9|0|2|3	0.01	0.67	0.99
AIMP2	GFAP	IPI00025363	0|0|0|0|6|0	6	1	9|0|6|0|0|7	0.01	0.27	0.99
AIMP2	DBT	IPI00003944	123|128|121|90|116|78	656	109.33	99|72|117|48|79|76	0	1.34	1
AIMP2	CKAP4	IPI00141318	82|76|67|53|61|42	381	63.5	71|67|71|46|62|45	0	1.05	1
AIMP2	CYFIP1	IPI00644231	37|62|60|26|49|36	270	45	58|39|68|31|28|35	0	1.04	1
AIMP2	SF3A1	IPI00017451	60|48|48|25|36|29	246	41	69|44|69|14|39|36	0	0.91	1
AIMP2	NCKAP1	IPI00031982	38|50|42|23|35|24	212	35.33	55|27|66|18|27|31	0	0.95	1
AIMP2	CYFIP2	IPI00719600	23|38|33|13|29|20	156	26	38|27|38|19|20|18	0	0.97	1
AIMP2	OGDH	IPI00098902	23|28|35|11|24|18	139	23.17	23|0|41|2|10|25	0	1.38	1
AIMP2	DLST	IPI00420108	29|23|27|11|16|13	119	19.83	26|13|41|5|17|19	0	0.98	1
AIMP2	SF3A3	IPI00029764	19|18|24|13|16|12	102	17	14|13|20|8|11|12	0	1.31	1
AIMP2	BCKDHA	IPI00025100	11|9|22|9|6|9	66	11	10|6|26|0|6|10	0	1.14	1
AIMP2	AKR1B10	IPI00105407	9|11|15|5|7|11	58	9.67	8|7|10|3|7|9	0	1.32	1
AIMP2	IPI01025580	IPI01025580	16|13|13|3|6|2	53	8.83	19|16|29|2|3|3	0	0.74	1
AIMP2	PDHB	IPI00003925	11|9|16|4|6|7	53	8.83	14|12|11|4|5|6	0	1.02	1
AIMP2	ABI1	IPI00431025	9|6|6|11|11|9	52	8.67	8|8|13|5|8|9	0	1.02	1
AIMP2	SF3B3	IPI00300371	7|12|7|8|7|5	46	7.67	9|5|12|2|4|7	0	1.18	1
AIMP2	WASF2	IPI00472164	13|10|7|6|5|4	45	7.5	10|6|6|4|9|4	0	1.15	1
AIMP2	CLTC	IPI00024067	2|7|15|3|7|9	43	7.17	18|7|24|6|11|15	0	0.53	1
AIMP2	PDHA1	IPI00306301	7|9|9|2|7|3	37	6.17	15|8|16|2|9|12	0	0.6	1
AIMP2	RPS8	IPI00216587	4|5|3|2|4|5	23	3.83	6|4|4|0|3|6	0	1	1
AIMP2	PHB	IPI00017334	3|3|5|0|3|3	17	2.83	3|2|5|3|3|4	0	0.85	1
AIMP2	PABPC1	IPI00008524	2|0|5|0|4|4	15	2.5	7|2|15|0|3|0	0	0.56	1
AIMP2	PDHA2	IPI00024087	0|4|3|0|5|0	12	2	5|2|7|0|3|7	0	0.5	1
Spec1 ; the number of spectra in six replicates
SpecSum2 ; sum of spectra in six replicates
AvgSpec3 ; the average number of spectra in six replicates
ctrlCounts4 ; the number of spectra acquired in six replicates of Mock
SaintScore5 ; score acquired by SAINTexpress
FoldChange6
BFDR7

## Sheet: KARS
Table S2. C - Identified proteins from KARS precipitates in HCT-8 cells and their SAINT probabilities.
Bait	Prey	PreyGene	Spec1	SpecSum2	AvgSpec3	ctrlCounts4	SaintScore5	FoldChange6	BFDR7
KARS	KARS	IPI00014238	1324|1322|1398|1491|1446|1267	8248	1374.67	2|3|4|0|0|0	1	916.44	0
KARS	EPRS	IPI00013452	861|729|113|900|759|749	4111	685.17	0|0|0|0|0|0	1	6851.67	0
KARS	IARS	IPI00644127	560|474|34|540|438|477	2523	420.5	0|0|0|3|0|0	1	841	0
KARS	QARS	IPI00925046	424|398|320|362|358|218	2080	346.67	0|0|0|0|0|0	1	3466.67	0
KARS	RARS	IPI00004860	377|361|316|313|311|225	1903	317.17	2|0|0|0|0|0	1	951.5	0
KARS	DARS	IPI00216951	318|309|308|285|279|209	1708	284.67	2|0|0|0|0|0	1	854	0
KARS	AIMP1	IPI00006252	252|167|477|226|147|176	1445	240.83	0|0|0|0|0|0	1	2408.33	0
KARS	MARS	IPI00008240	282|214|30|262|202|248	1238	206.33	0|0|0|0|0|0	1	2063.33	0
KARS	LARS	IPI00103994	289|203|11|246|188|196	1133	188.83	0|0|0|0|0|0	1	1888.33	0
KARS	AIMP2	IPI00011916	172|113|333|217|115|168	1118	186.33	0|0|0|0|0|0	1	1863.33	0
KARS	AIMP2_DX2	IPI00893993	139|86|276|158|78|124	861	143.5	0|0|0|0|0|0	1	1435	0
KARS	EEF1E1	IPI00003588	119|64|203|145|72|108	711	118.5	0|0|0|0|0|0	1	1185	0
KARS	QARS_29kd	IPI00925203	147|0|109|128|126|0	510	85	0|0|0|0|0|0	1	850	0
KARS	TARS	IPI00329633	31|34|24|23|25|15	152	25.33	0|0|0|0|0|0	1	253.33	0
KARS	TARSL2	IPI00328082	38|29|0|28|20|20	135	22.5	0|0|0|0|0|0	1	225	0
KARS	RPS4X	IPI00217030	10|6|40|9|4|10	79	13.17	4|0|2|2|3|0	1	7.18	0
KARS	RPS7	IPI00013415	8|8|19|6|3|7	51	8.5	0|0|0|2|0|0	1	25.5	0
KARS	RPL7A	IPI00299573	6|5|15|5|6|13	50	8.33	0|0|0|0|0|0	1	83.33	0
KARS	RPS9	IPI00221088	8|7|22|4|3|3	47	7.83	0|0|0|0|0|0	1	78.33	0
KARS	RPS15A	IPI00221091	5|7|18|7|2|6	45	7.5	0|0|0|0|0|0	1	75	0
KARS	RPS17	IPI00221093	8|4|11|6|6|7	42	7	0|2|2|0|0|0	1	10.5	0
KARS	RPS4Y1	IPI00302740	6|6|17|4|0|6	39	6.5	0|0|0|0|0|0	1	65	0
KARS	SLC25A11	IPI00219729	7|5|13|2|4|2	33	5.5	0|0|0|0|0|0	1	55	0
KARS	RPL23	IPI00010153	5|6|10|2|2|3	28	4.67	0|0|0|0|0|0	1	46.67	0
KARS	SNORA70	IPI00554723	3|5|10|3|3|2	26	4.33	0|0|0|0|0|0	1	43.33	0
KARS	MTUS2	IPI00829933	6|8|5|3|4|0	26	4.33	0|0|0|0|0|0	1	43.33	0
KARS	SDCBP	IPI00299086	4|0|7|7|2|5	25	4.17	0|0|0|0|0|0	1	41.67	0
KARS	SNORD32A	IPI00304612	2|2|9|3|4|3	23	3.83	0|0|0|0|0|0	1	38.33	0
KARS	ATP5C1	IPI01015376	3|11|3|2|4|0	23	3.83	0|0|0|0|0|0	1	38.33	0
KARS	EFCAB5	IPI00394857	5|3|2|4|4|4	22	3.67	0|0|0|0|0|0	1	36.67	0
KARS	SLC25A3	IPI00022202	5|4|7|0|4|2	22	3.67	0|0|0|0|0|0	1	36.67	0
KARS	RPL21	IPI00247583	2|3|9|0|3|4	21	3.5	0|0|0|0|0|0	1	35	0
KARS	RPL28	IPI00182533	4|4|6|3|0|3	20	3.33	0|0|0|0|0|0	1	33.33	0
KARS	RPL38	IPI00215790	2|5|8|3|2|0	20	3.33	0|0|0|0|0|0	1	33.33	0
KARS	RPL23A	IPI00021266	3|0|2|4|2|4	15	2.5	0|0|0|0|0|0	1	25	0
KARS	CHST15	IPI00183321	5|5|5|0|0|0	15	2.5	0|0|0|0|0|0	1	25	0
KARS	LMTK2	IPI00217391	5|6|4|0|0|0	15	2.5	0|0|0|0|0|0	1	25	0
KARS	RPL35	IPI00412607	3|4|4|0|2|0	13	2.17	0|0|0|0|0|0	1	21.67	0
KARS	TUBA4B	IPI00017454	0|0|3|3|3|2	11	1.83	0|0|0|0|0|0	1	18.33	0
KARS	RPS16	IPI00221092	15|22|31|3|6|5	82	13.67	8|2|2|6|3|0	0.99	3.9	0.01
KARS	SNORD73A	IPI00419880	14|13|29|8|5|9	78	13	2|0|2|6|0|0	0.99	7.8	0.01
KARS	RPL7P32	IPI00030179	9|8|20|6|6|5	54	9	3|0|2|3|0|0	0.99	6.75	0.01
KARS	RPL10A	IPI00412579	5|4|12|4|4|7	36	6	0|0|0|2|0|0	0.99	18	0.01
KARS	RPS27A	IPI00179330	3|4|8|6|0|5	26	4.33	0|2|0|0|0|0	0.99	13	0.01
KARS	RPS6	IPI00021840	6|3|11|0|5|0	25	4.17	0|0|2|0|0|0	0.99	12.5	0.01
KARS	IPI00180956	IPI00180956	0|0|12|4|0|8	24	4	0|0|0|0|0|2	0.99	12	0.01
KARS	RPL17	IPI00413324	4|0|11|0|2|0	17	2.83	0|0|0|0|0|0	0.99	28.33	0.01
KARS	RPL6	IPI00790342	4|0|6|2|2|0	14	2.33	0|0|0|0|0|0	0.99	23.33	0.01
KARS	KIAA1009	IPI00007122	0|3|2|0|2|5	12	2	0|0|0|0|0|0	0.99	20	0.01
KARS	TRAF4	IPI00162088	2|6|3|0|0|0	11	1.83	0|0|0|0|0|0	0.99	18.33	0.01
KARS	HNRNPA1	IPI00215965	0|0|3|2|2|3	10	1.67	0|0|0|0|0|0	0.99	16.67	0.01
KARS	PDZD11	IPI00550841	3|2|5|0|0|0	10	1.67	0|0|0|0|0|0	0.99	16.67	0.01
KARS	C3orf77	IPI00885176	2|3|2|0|3|0	10	1.67	0|0|0|0|0|0	0.99	16.67	0.01
KARS	RPS11	IPI00025091	6|3|16|4|5|3	37	6.17	0|0|2|2|0|0	0.98	9.25	0.02
KARS	RPL8	IPI00012772	4|5|17|2|3|3	34	5.67	0|0|0|2|0|0	0.98	17	0.02
KARS	RPL13	IPI00465361	3|5|11|2|4|2	27	4.5	0|0|0|2|0|0	0.98	13.5	0.02
KARS	RPS27	IPI00397358	4|6|7|2|3|4	26	4.33	0|0|2|0|0|0	0.98	13	0.02
KARS	RPS24	IPI00029750	0|4|8|5|4|3	24	4	0|0|2|0|0|0	0.98	12	0.02
KARS	IPI00169058	IPI00169058	0|2|5|2|0|2	11	1.83	0|0|0|0|0|0	0.98	18.33	0.02
KARS	OR4D2	IPI00011052	0|2|5|2|0|2	11	1.83	0|0|0|0|0|0	0.98	18.33	0.02
KARS	LMNB2	IPI00009771	2|0|0|6|0|2	10	1.67	0|0|0|0|0|0	0.98	16.67	0.02
KARS	DNAH2	IPI00651691	6|2|0|0|2|0	10	1.67	0|0|0|0|0|0	0.98	16.67	0.02
KARS	RPL32	IPI00395998	2|0|5|0|0|2	9	1.5	0|0|0|0|0|0	0.98	15	0.02
KARS	IPI00983617	IPI00983617	2|4|2|0|0|0	8	1.33	0|0|0|0|0|0	0.98	13.33	0.02
KARS	ETV6	IPI00013159	2|4|2|0|0|0	8	1.33	0|0|0|0|0|0	0.98	13.33	0.02
KARS	CDC42BPA	IPI00329326	2|2|0|0|0|4	8	1.33	0|0|0|0|0|0	0.98	13.33	0.02
KARS	RPS26	IPI00655650	2|2|0|0|0|3	7	1.17	0|0|0|0|0|0	0.98	11.67	0.02
KARS	PLS3	IPI00216694	0|0|2|2|2|2	8	1.33	0|0|0|0|0|0	0.97	13.33	0.03
KARS	SF3B14	IPI00032827	2|0|2|0|2|0	6	1	0|0|0|0|0|0	0.97	10	0.03
KARS	SLC25A4	IPI00022891	10|15|30|13|15|14	97	16.17	7|2|7|5|4|0	0.96	3.88	0.04
KARS	RPLP0	IPI00008530	9|11|20|8|10|9	67	11.17	3|6|4|3|2|0	0.96	3.72	0.04
KARS	RPS14	IPI00026271	3|8|13|4|5|6	39	6.5	3|0|3|0|0|0	0.96	6.5	0.04
KARS	RPL9	IPI00031691	0|0|10|3|2|4	19	3.17	2|0|0|0|0|0	0.96	9.5	0.04
KARS	RPL12	IPI00024933	10|12|28|5|3|7	65	10.83	0|0|3|6|4|0	0.95	5	0.05
KARS	RPL30	IPI00219156	6|5|8|2|6|3	30	5	3|0|2|0|2|0	0.95	4.29	0.05
KARS	PRDX1	IPI00000874	5|6|17|0|0|2	30	5	3|0|0|2|0|0	0.95	6	0.05
KARS	SLC25A6	IPI00291467	15|19|35|13|17|15	114	19	8|0|7|8|5|0	0.94	4.07	0.06
KARS	RPL18	IPI00215719	8|10|16|4|5|4	47	7.83	5|0|0|4|2|0	0.94	4.27	0.06
KARS	RPS25	IPI00012750	3|2|9|0|3|0	17	2.83	0|0|0|2|0|0	0.94	8.5	0.06
KARS	RPL27	IPI00219155	3|3|6|0|0|0	12	2	0|0|0|2|0|0	0.94	6	0.06
KARS	RPS2	IPI00013485	9|8|18|4|4|4	47	7.83	6|0|0|2|2|0	0.93	4.7	0.07
KARS	IPI00871956	IPI00871956	8|7|15|0|4|4	38	6.33	6|0|0|2|0|0	0.93	4.75	0.07
KARS	RPS12	IPI00013917	2|6|2|3|4|3	20	3.33	0|3|0|0|0|0	0.91	6.67	0.09
KARS	RPS23	IPI00218606	4|0|5|6|2|2	19	3.17	2|0|0|2|2|0	0.91	3.17	0.09
KARS	SNRPB	IPI00027285	3|2|4|0|0|0	9	1.5	2|0|0|0|0|0	0.89	4.5	0.11
KARS	TUBA4A	IPI00007750	10|20|13|10|17|9	79	13.17	0|0|0|23|0|0	0.88	3.43	0.12
KARS	RPL22	IPI00219153	2|0|7|2|3|4	18	3	2|0|2|0|0|0	0.88	4.5	0.12
KARS	ANXA2	IPI00418169	0|0|3|0|3|2	8	1.33	0|0|2|0|0|0	0.88	4	0.12
KARS	SNORD54	IPI00012493	7|9|14|0|0|0	30	5	4|0|4|3|3|0	0.87	2.14	0.13
KARS	NPM1	IPI00220740	0|0|2|3|4|3	12	2	0|0|3|0|0|0	0.87	4	0.13
KARS	RPS18	IPI00013296	9|10|27|9|6|8	69	11.5	4|0|2|7|3|0	0.86	4.31	0.14
KARS	RPL24	IPI00306332	4|5|7|2|2|0	20	3.33	3|0|0|4|0|0	0.81	2.86	0.19
KARS	YWHAE	IPI00000816	2|2|0|0|0|2	6	1	0|0|0|2|0|0	0.8	3	0.2
KARS	RPS13	IPI00221089	4|5|12|2|3|3	29	4.83	5|0|0|0|3|0	0.79	3.62	0.21
KARS	SLC25A5	IPI00007188	17|25|40|16|19|17	134	22.33	11|3|9|10|7|0	0.77	3.35	0.23
KARS	RPS8	IPI00216587	10|11|13|6|4|7	51	8.5	6|3|6|4|4|0	0.72	2.22	0.28
KARS	RPL18A	IPI00026202	3|2|9|3|2|4	23	3.83	3|0|2|2|0|0	0.71	3.29	0.29
KARS	AIMP1_b	IPI00793201	0|0|467|0|148|0	615	102.5	0|0|0|0|0|0	0.67	1025	0.33
KARS	GOLGA2	IPI00156651	9|10|0|0|0|0	19	3.17	0|0|0|0|0|0	0.67	31.67	0.33
KARS	BAG2	IPI00000643	0|3|0|0|8|0	11	1.83	0|0|0|0|0|0	0.67	18.33	0.33
KARS	TMC7	IPI00375845	5|0|6|0|0|0	11	1.83	0|0|0|0|0|0	0.67	18.33	0.33
KARS	RPL26	IPI00027270	3|0|8|0|0|0	11	1.83	0|0|0|0|0|0	0.67	18.33	0.33
KARS	PRDX4	IPI00011937	3|0|8|0|0|0	11	1.83	0|0|0|0|0|0	0.67	18.33	0.33
KARS	RPL10L	IPI00064765	0|0|7|3|0|0	10	1.67	0|0|0|0|0|0	0.67	16.67	0.33
KARS	SSR4	IPI00019385	0|6|0|0|3|0	9	1.5	0|0|0|0|0|0	0.67	15	0.33
KARS	OR4A15	IPI00303512	0|0|6|0|3|0	9	1.5	0|0|0|0|0|0	0.67	15	0.33
KARS	PCNA	IPI00021700	0|4|0|0|4|0	8	1.33	0|0|0|0|0|0	0.67	13.33	0.33
KARS	PLCXD2	IPI00867633	0|5|3|0|0|0	8	1.33	0|0|0|0|0|0	0.67	13.33	0.33
KARS	PGAP2	IPI00442842	0|5|3|0|0|0	8	1.33	0|0|0|0|0|0	0.67	13.33	0.33
KARS	PLEKHA5	IPI00029515	0|0|0|0|5|3	8	1.33	0|0|0|0|0|0	0.67	13.33	0.33
KARS	RPL31	IPI00026302	0|3|4|0|0|0	7	1.17	0|0|0|0|0|0	0.67	11.67	0.33
KARS	TIMM23	IPI00007309	0|4|0|0|3|0	7	1.17	0|0|0|0|0|0	0.67	11.67	0.33
KARS	HIST2H2BE	IPI00003935	0|3|4|0|0|0	7	1.17	0|0|0|0|0|0	0.67	11.67	0.33
KARS	TLN2	IPI00219299	3|4|0|0|0|0	7	1.17	0|0|0|0|0|0	0.67	11.67	0.33
KARS	RPS4Y2	IPI00219894	0|0|12|2|0|0	14	2.33	0|0|0|0|0|0	0.66	23.33	0.34
KARS	RCBTB2	IPI00014593	2|0|8|0|0|0	10	1.67	0|0|0|0|0|0	0.66	16.67	0.34
KARS	VDAC3	IPI00031804	0|2|0|0|5|0	7	1.17	0|0|0|0|0|0	0.66	11.67	0.34
KARS	CLN6	IPI00016597	0|0|2|5|0|0	7	1.17	0|0|0|0|0|0	0.66	11.67	0.34
KARS	IPI00748962	IPI00748962	0|0|5|0|0|2	7	1.17	0|0|0|0|0|0	0.66	11.67	0.34
KARS	ATP8A2	IPI00465166	5|2|0|0|0|0	7	1.17	0|0|0|0|0|0	0.66	11.67	0.34
KARS	IPI00749373	IPI00749373	3|0|3|0|0|0	6	1	0|0|0|0|0|0	0.66	10	0.34
KARS	TRBV18	IPI00807707	0|0|0|3|3|0	6	1	0|0|0|0|0|0	0.66	10	0.34
KARS	SNRPD3	IPI00017964	2|0|4|0|0|0	6	1	0|0|0|0|0|0	0.66	10	0.34
KARS	SNORD21	IPI00000494	0|0|3|0|0|3	6	1	0|0|0|0|0|0	0.66	10	0.34
KARS	HLA-B	IPI00026569	0|3|0|0|3|0	6	1	0|0|0|0|0|0	0.66	10	0.34
KARS	TPM1	IPI00018853	0|4|2|0|0|0	6	1	0|0|0|0|0|0	0.66	10	0.34
KARS	ARHGAP20	IPI00012622	2|0|4|0|0|0	6	1	0|0|0|0|0|0	0.66	10	0.34
KARS	HSPB1	IPI00025512	0|0|2|0|3|0	5	0.83	0|0|0|0|0|0	0.66	8.33	0.34
KARS	RPL26L1	IPI00007144	0|0|0|0|3|2	5	0.83	0|0|0|0|0|0	0.66	8.33	0.34
KARS	GALNTL2	IPI00646314	3|2|0|0|0|0	5	0.83	0|0|0|0|0|0	0.66	8.33	0.34
KARS	LIX1	IPI00296593	3|2|0|0|0|0	5	0.83	0|0|0|0|0|0	0.66	8.33	0.34
KARS	HLA-H	IPI00004672	0|2|0|0|3|0	5	0.83	0|0|0|0|0|0	0.66	8.33	0.34
KARS	C10orf27	IPI00065315	3|2|0|0|0|0	5	0.83	0|0|0|0|0|0	0.66	8.33	0.34
KARS	PHKG1	IPI00220396	2|0|3|0|0|0	5	0.83	0|0|0|0|0|0	0.66	8.33	0.34
KARS	TBC1D30	IPI00180403	2|3|0|0|0|0	5	0.83	0|0|0|0|0|0	0.66	8.33	0.34
KARS	ANXA2P2	IPI00334627	0|2|4|2|0|0	8	1.33	0|0|2|2|0|0	0.65	2	0.35
KARS	PSMA7	IPI00024175	0|2|0|0|2|0	4	0.67	0|0|0|0|0|0	0.65	6.67	0.35
KARS	RPL22L1	IPI00856049	0|0|0|0|2|2	4	0.67	0|0|0|0|0|0	0.65	6.67	0.35
KARS	TMEM33	IPI00299084	0|2|2|0|0|0	4	0.67	0|0|0|0|0|0	0.65	6.67	0.35
KARS	PSMA5	IPI00291922	0|0|0|0|2|2	4	0.67	0|0|0|0|0|0	0.65	6.67	0.35
KARS	SNRPA1	IPI00297477	2|0|2|0|0|0	4	0.67	0|0|0|0|0|0	0.65	6.67	0.35
KARS	RAD51B	IPI00006105	2|0|2|0|0|0	4	0.67	0|0|0|0|0|0	0.65	6.67	0.35
KARS	TRMT11	IPI00470606	2|0|0|0|2|0	4	0.67	0|0|0|0|0|0	0.65	6.67	0.35
KARS	FLJ56786	IPI00397701	0|6|9|0|0|0	15	2.5	2|0|0|3|0|0	0.64	3	0.36
KARS	PCBP2	IPI00012066	0|4|4|0|0|0	8	1.33	0|0|0|2|0|0	0.64	4	0.36
KARS	BAZ1B	IPI00069817	4|3|0|0|0|0	7	1.17	2|0|0|0|0|0	0.63	3.5	0.37
KARS	HSPA1B	IPI00304925	35|57|25|25|48|20	210	35	20|17|13|24|12|7	0.61	2.26	0.39
KARS	EEF1A2	IPI00014424	7|6|3|2|7|2	27	4.5	4|0|5|4|0|0	0.61	2.08	0.39
KARS	RPS5	IPI00008433	3|4|3|4|3|3	20	3.33	0|0|3|2|2|0	0.6	2.86	0.4
KARS	TUBA8	IPI00646909	0|11|0|0|10|0	21	3.5	0|0|0|16|0|0	0.57	1.31	0.43
KARS	TUBA1B	IPI00930688	13|24|17|12|22|12	100	16.67	0|0|14|24|0|0	0.56	2.63	0.44
KARS	GAPDH	IPI00219018	0|0|6|0|0|2	8	1.33	0|0|2|2|0|0	0.51	2	0.49
KARS	EEF1A1	IPI00396485	8|7|3|4|9|6	37	6.17	4|2|6|5|0|0	0.49	2.18	0.51
KARS	MIF	IPI00293276	0|0|2|0|0|2	4	0.67	0|0|0|3|0|0	0.48	1.33	0.52
KARS	RPS3	IPI00011253	11|9|19|6|8|8	61	10.17	8|3|3|6|5|0	0.47	2.44	0.53
KARS	SF3B1	IPI00026089	0|0|0|2|0|2	4	0.67	0|0|0|4|0|0	0.44	1	0.56
KARS	LSM12	IPI00410324	0|4|3|0|0|2	9	1.5	2|0|0|2|3|0	0.43	1.29	0.57
KARS	IPI00844513	IPI00844513	9|12|7|9|12|3	52	8.67	12|9|0|0|0|3	0.38	2.17	0.62
KARS	HSPA1L	IPI00643152	22|34|16|14|25|13	124	20.67	14|14|8|10|9|7	0.37	2	0.63
KARS	NCL	IPI00444262	0|0|0|6|0|4	10	1.67	0|2|4|4|0|0	0.37	1	0.63
KARS	RPS19	IPI00215780	3|5|6|0|0|0	14	2.33	5|0|0|4|3|0	0.34	1.17	0.66
KARS	HSPA6	IPI00339269	14|30|13|11|15|10	93	15.5	11|10|10|13|6|9	0.33	1.58	0.67
KARS	TTN	IPI00940872	0|0|14|0|0|0	14	2.33	0|0|0|0|0|0	0.33	23.33	0.67
KARS	SLC25A31	IPI00010420	0|0|0|0|8|0	8	1.33	0|0|0|0|0|0	0.33	13.33	0.67
KARS	RPLP0P6	IPI00871646	0|0|0|0|0|8	8	1.33	0|0|0|0|0|0	0.33	13.33	0.67
KARS	FLJ27420	IPI00442381	0|0|6|0|0|0	6	1	0|0|0|0|0|0	0.33	10	0.67
KARS	RPL11	IPI00647674	6|0|0|0|0|0	6	1	0|0|0|0|0|0	0.33	10	0.67
KARS	EEF1D	IPI00642971	0|0|6|0|0|0	6	1	0|0|0|0|0|0	0.33	10	0.67
KARS	SLC25A22	IPI00003004	0|5|0|0|0|0	5	0.83	0|0|0|0|0|0	0.33	8.33	0.67
KARS	RPL27A	IPI00456758	0|0|5|0|0|0	5	0.83	0|0|0|0|0|0	0.33	8.33	0.67
KARS	HIST1H2BD	IPI00152906	0|0|5|0|0|0	5	0.83	0|0|0|0|0|0	0.33	8.33	0.67
KARS	PRDX2	IPI00027350	0|0|5|0|0|0	5	0.83	0|0|0|0|0|0	0.33	8.33	0.67
KARS	CFL1	IPI00012011	0|0|5|0|0|0	5	0.83	0|0|0|0|0|0	0.33	8.33	0.67
KARS	PSMB2	IPI00028006	0|0|5|0|0|0	5	0.83	0|0|0|0|0|0	0.33	8.33	0.67
KARS	RPS26P11	IPI00187140	0|0|5|0|0|0	5	0.83	0|0|0|0|0|0	0.33	8.33	0.67
KARS	GRB2	IPI00021327	0|0|5|0|0|0	5	0.83	0|0|0|0|0|0	0.33	8.33	0.67
KARS	PSMA3	IPI00171199	0|0|5|0|0|0	5	0.83	0|0|0|0|0|0	0.33	8.33	0.67
KARS	ABCA4	IPI00297763	0|0|0|0|5|0	5	0.83	0|0|0|0|0|0	0.33	8.33	0.67
KARS	LRRK2	IPI00175649	0|0|0|0|5|0	5	0.83	0|0|0|0|0|0	0.33	8.33	0.67
KARS	NF1	IPI00299512	0|0|5|0|0|0	5	0.83	0|0|0|0|0|0	0.33	8.33	0.67
KARS	MUC16	IPI00103552	0|0|5|0|0|0	5	0.83	0|0|0|0|0|0	0.33	8.33	0.67
KARS	RPL19	IPI00025329	0|0|4|0|0|0	4	0.67	0|0|0|0|0|0	0.33	6.67	0.67
KARS	TRMT112	IPI00009010	0|0|4|0|0|0	4	0.67	0|0|0|0|0|0	0.33	6.67	0.67
KARS	RPS4XP21	IPI00945801	0|0|4|0|0|0	4	0.67	0|0|0|0|0|0	0.33	6.67	0.67
KARS	GABRG3	IPI00294459	4|0|0|0|0|0	4	0.67	0|0|0|0|0|0	0.33	6.67	0.67
KARS	PSMC5	IPI00023919	4|0|0|0|0|0	4	0.67	0|0|0|0|0|0	0.33	6.67	0.67
KARS	TMEM79	IPI00031143	4|0|0|0|0|0	4	0.67	0|0|0|0|0|0	0.33	6.67	0.67
KARS	CUX1	IPI00026673	0|0|4|0|0|0	4	0.67	0|0|0|0|0|0	0.33	6.67	0.67
KARS	VDAC2	IPI00024145	0|0|0|0|3|0	3	0.5	0|0|0|0|0|0	0.33	5	0.67
KARS	HIST1H2AE	IPI00026272	3|0|0|0|0|0	3	0.5	0|0|0|0|0|0	0.33	5	0.67
KARS	RPLP2	IPI00008529	0|0|3|0|0|0	3	0.5	0|0|0|0|0|0	0.33	5	0.67
KARS	SNRPE	IPI00029266	0|0|3|0|0|0	3	0.5	0|0|0|0|0|0	0.33	5	0.67
KARS	RPL15	IPI00470528	0|0|3|0|0|0	3	0.5	0|0|0|0|0|0	0.33	5	0.67
KARS	SLC25A10	IPI00015920	0|0|0|0|3|0	3	0.5	0|0|0|0|0|0	0.33	5	0.67
KARS	FAM125B	IPI00022918	3|0|0|0|0|0	3	0.5	0|0|0|0|0|0	0.33	5	0.67
KARS	LOC339352	IPI00643550	0|0|3|0|0|0	3	0.5	0|0|0|0|0|0	0.33	5	0.67
KARS	PPP2R2B	IPI00020850	0|0|3|0|0|0	3	0.5	0|0|0|0|0|0	0.33	5	0.67
KARS	ZNF117	IPI00026249	0|0|3|0|0|0	3	0.5	0|0|0|0|0|0	0.33	5	0.67
KARS	IFT81	IPI00165189	3|0|0|0|0|0	3	0.5	0|0|0|0|0|0	0.33	5	0.67
KARS	WDFY4	IPI00472883	3|0|0|0|0|0	3	0.5	0|0|0|0|0|0	0.33	5	0.67
KARS	NEFH	IPI00386758	0|0|0|0|3|0	3	0.5	0|0|0|0|0|0	0.33	5	0.67
KARS	KIF5A	IPI00029722	0|0|3|0|0|0	3	0.5	0|0|0|0|0|0	0.33	5	0.67
KARS	PLEKHA6	IPI00007248	3|0|0|0|0|0	3	0.5	0|0|0|0|0|0	0.33	5	0.67
KARS	TNIK	IPI00145805	0|3|0|0|0|0	3	0.5	0|0|0|0|0|0	0.33	5	0.67
KARS	CDC42BPG	IPI00454910	3|0|0|0|0|0	3	0.5	0|0|0|0|0|0	0.33	5	0.67
KARS	RB1CC1	IPI00783392	3|0|0|0|0|0	3	0.5	0|0|0|0|0|0	0.33	5	0.67
KARS	ABCA7	IPI00020941	3|0|0|0|0|0	3	0.5	0|0|0|0|0|0	0.33	5	0.67
KARS	CENPF	IPI00855998	0|0|0|0|0|3	3	0.5	0|0|0|0|0|0	0.33	5	0.67
KARS	PGAM5	IPI00063242	0|0|0|0|2|0	2	0.33	0|0|0|0|0|0	0.32	3.33	0.68
KARS	EMD	IPI00032003	0|0|0|0|2|0	2	0.33	0|0|0|0|0|0	0.32	3.33	0.68
KARS	PSMA6	IPI00029623	0|2|0|0|0|0	2	0.33	0|0|0|0|0|0	0.32	3.33	0.68
KARS	VDAC1	IPI00216308	0|2|0|0|0|0	2	0.33	0|0|0|0|0|0	0.32	3.33	0.68
KARS	RPL35A	IPI00029731	0|0|0|2|0|0	2	0.33	0|0|0|0|0|0	0.32	3.33	0.68
KARS	CHCHD3	IPI00015833	0|0|0|0|2|0	2	0.33	0|0|0|0|0|0	0.32	3.33	0.68
KARS	IPI01022997	IPI01022997	0|0|0|0|0|2	2	0.33	0|0|0|0|0|0	0.32	3.33	0.68
KARS	SNRPD1	IPI00302850	0|0|0|0|0|2	2	0.33	0|0|0|0|0|0	0.32	3.33	0.68
KARS	HIGD1A	IPI00295621	0|0|0|0|2|0	2	0.33	0|0|0|0|0|0	0.32	3.33	0.68
KARS	YWHAZ	IPI00021263	0|0|2|0|0|0	2	0.33	0|0|0|0|0|0	0.32	3.33	0.68
KARS	PSMB5	IPI00479306	0|0|0|0|0|2	2	0.33	0|0|0|0|0|0	0.32	3.33	0.68
KARS	RPL13AP3	IPI00432865	0|0|0|2|0|0	2	0.33	0|0|0|0|0|0	0.32	3.33	0.68
KARS	RPS28	IPI00719622	0|0|2|0|0|0	2	0.33	0|0|0|0|0|0	0.32	3.33	0.68
KARS	RPGRIP1	IPI01026219	2|0|0|0|0|0	2	0.33	0|0|0|0|0|0	0.32	3.33	0.68
KARS	PPIA	IPI00419585	0|0|0|0|0|2	2	0.33	0|0|0|0|0|0	0.32	3.33	0.68
KARS	TG	IPI00985038	0|0|2|0|0|0	2	0.33	0|0|0|0|0|0	0.32	3.33	0.68
KARS	RPLP1	IPI00008527	0|0|0|2|0|0	2	0.33	0|0|0|0|0|0	0.32	3.33	0.68
KARS	PHF5A	IPI00005511	0|2|0|0|0|0	2	0.33	0|0|0|0|0|0	0.32	3.33	0.68
KARS	COG6	IPI01014154	0|0|0|0|0|2	2	0.33	0|0|0|0|0|0	0.32	3.33	0.68
KARS	PTRH2	IPI00032903	0|0|0|0|0|2	2	0.33	0|0|0|0|0|0	0.32	3.33	0.68
KARS	OLFM3	IPI00219998	2|0|0|0|0|0	2	0.33	0|0|0|0|0|0	0.32	3.33	0.68
KARS	RPS15	IPI00479058	0|0|2|0|0|0	2	0.33	0|0|0|0|0|0	0.32	3.33	0.68
KARS	YWHAQ	IPI00018146	0|0|2|0|0|0	2	0.33	0|0|0|0|0|0	0.32	3.33	0.68
KARS	DPM1	IPI00022018	0|0|2|0|0|0	2	0.33	0|0|0|0|0|0	0.32	3.33	0.68
KARS	RPL4	IPI00003918	0|2|0|0|0|0	2	0.33	0|0|0|0|0|0	0.32	3.33	0.68
KARS	YWHAG	IPI00220642	0|0|2|0|0|0	2	0.33	0|0|0|0|0|0	0.32	3.33	0.68
KARS	PSMA4	IPI00299155	0|2|0|0|0|0	2	0.33	0|0|0|0|0|0	0.32	3.33	0.68
KARS	CCDC127	IPI00060148	0|0|2|0|0|0	2	0.33	0|0|0|0|0|0	0.32	3.33	0.68
KARS	RPLP0P2	IPI00062124	2|0|0|0|0|0	2	0.33	0|0|0|0|0|0	0.32	3.33	0.68
KARS	KCNK1	IPI00515043	0|0|2|0|0|0	2	0.33	0|0|0|0|0|0	0.32	3.33	0.68
KARS	TCEA1	IPI00333215	2|0|0|0|0|0	2	0.33	0|0|0|0|0|0	0.32	3.33	0.68
KARS	ALDH3A2	IPI00333619	2|0|0|0|0|0	2	0.33	0|0|0|0|0|0	0.32	3.33	0.68
KARS	LDHAL6A	IPI00148061	0|0|2|0|0|0	2	0.33	0|0|0|0|0|0	0.32	3.33	0.68
KARS	KIAA1147	IPI00401193	0|0|0|2|0|0	2	0.33	0|0|0|0|0|0	0.32	3.33	0.68
KARS	OAT	IPI00022334	0|0|2|0|0|0	2	0.33	0|0|0|0|0|0	0.32	3.33	0.68
KARS	B3GNT1	IPI00009997	0|0|0|0|2|0	2	0.33	0|0|0|0|0|0	0.32	3.33	0.68
KARS	FLJ46347	IPI00397927	0|0|0|2|0|0	2	0.33	0|0|0|0|0|0	0.32	3.33	0.68
KARS	DNAH17	IPI00872980	0|2|0|0|0|0	2	0.33	0|0|0|0|0|0	0.32	3.33	0.68
KARS	BCMO1	IPI00307216	2|0|0|0|0|0	2	0.33	0|0|0|0|0|0	0.32	3.33	0.68
KARS	SLC2A12	IPI00152424	0|0|2|0|0|0	2	0.33	0|0|0|0|0|0	0.32	3.33	0.68
KARS	C6orf97	IPI00216412	2|0|0|0|0|0	2	0.33	0|0|0|0|0|0	0.32	3.33	0.68
KARS	PPP2R5D	IPI00219543	2|0|0|0|0|0	2	0.33	0|0|0|0|0|0	0.32	3.33	0.68
KARS	SPG20	IPI00430622	0|0|2|0|0|0	2	0.33	0|0|0|0|0|0	0.32	3.33	0.68
KARS	DHX35	IPI00030288	0|0|0|0|2|0	2	0.33	0|0|0|0|0|0	0.32	3.33	0.68
KARS	STAT1	IPI00030781	2|0|0|0|0|0	2	0.33	0|0|0|0|0|0	0.32	3.33	0.68
KARS	PKN2	IPI00002804	2|0|0|0|0|0	2	0.33	0|0|0|0|0|0	0.32	3.33	0.68
KARS	FAM21C	IPI01011198	2|0|0|0|0|0	2	0.33	0|0|0|0|0|0	0.32	3.33	0.68
KARS	TMEM132D	IPI00783399	0|2|0|0|0|0	2	0.33	0|0|0|0|0|0	0.32	3.33	0.68
KARS	IGSF9B	IPI00847471	0|0|0|0|0|2	2	0.33	0|0|0|0|0|0	0.32	3.33	0.68
KARS	CEP350	IPI00103595	2|0|0|0|0|0	2	0.33	0|0|0|0|0|0	0.32	3.33	0.68
KARS	HTT	IPI00002335	0|0|2|0|0|0	2	0.33	0|0|0|0|0|0	0.32	3.33	0.68
KARS	DST	IPI00642259	2|0|0|0|0|0	2	0.33	0|0|0|0|0|0	0.32	3.33	0.68
KARS	IPI00180730	IPI00180730	7|6|3|4|8|4	32	5.33	4|2|6|5|0|0	0.3	1.88	0.7
KARS	IPI00174849	IPI00174849	0|0|0|0|5|0	5	0.83	0|0|0|8|0|0	0.27	0.63	0.73
KARS	TUBA1A	IPI00180675	0|23|0|0|20|0	43	7.17	0|0|0|24|11|7	0.25	1.02	0.75
KARS	WASF1	IPI00022007	3|0|0|0|0|0	3	0.5	0|0|0|2|2|0	0.25	0.75	0.75
KARS	TUBBP5	IPI00739915	3|0|0|0|0|0	3	0.5	0|0|0|6|0|0	0.23	0.5	0.77
KARS	TUBB8	IPI00292496	4|8|3|0|6|0	21	3.5	0|3|5|9|0|0	0.22	1.24	0.78
KARS	TUBB	IPI01019113	0|0|0|13|0|0	13	2.17	0|0|0|25|0|0	0.22	0.52	0.78
KARS	PCMT1	IPI00411680	3|0|11|5|3|5	27	4.5	7|2|3|9|0|0	0.21	1.29	0.79
KARS	HSPA2	IPI00007702	23|38|18|21|28|17	145	24.17	20|19|0|22|0|9	0.11	2.07	0.89
KARS	PHB	IPI00017334	3|6|8|5|6|4	32	5.33	3|3|4|5|2|3	0.11	1.6	0.89
KARS	PHB2	IPI00027252	9|6|10|0|0|0	25	4.17	6|3|4|6|6|0	0.1	1	0.9
KARS	HSPD1	IPI00784154	0|0|2|0|0|0	2	0.33	0|0|2|7|0|0	0.04	0.22	0.96
KARS	TUBB6	IPI00646779	9|18|8|7|11|5	58	9.67	13|0|7|17|5|0	0.02	1.38	0.98
KARS	HSPA9	IPI00007765	0|4|0|0|0|0	4	0.67	2|3|4|5|0|0	0.02	0.29	0.98
KARS	TUBB4	IPI00023598	13|17|11|10|11|5	67	11.17	0|7|12|23|0|0	0.01	1.6	0.99
KARS	BCKDHB	IPI00011276	0|4|5|0|3|3	15	2.5	3|2|7|6|0|0	0.01	0.83	0.99
KARS	DBT	IPI00003944	79|67|43|51|60|24	324	54	99|79|76|117|72|48	0	0.66	1
KARS	CKAP4	IPI00141318	47|51|34|41|37|19	229	38.17	71|62|45|71|67|46	0	0.63	1
KARS	SF3A1	IPI00017451	29|14|0|27|12|24	106	17.67	69|39|36|69|44|14	0	0.39	1
KARS	TUBA1C	IPI00218343	15|23|18|13|21|11	101	16.83	0|14|14|25|10|0	0	1.6	1
KARS	TUBA3D	IPI00179709	13|21|14|12|19|10	89	14.83	10|12|0|24|10|0	0	1.59	1
KARS	TUBB2C	IPI00007752	15|23|16|13|14|6	87	14.5	26|12|15|29|9|2	0	0.94	1
KARS	CYFIP1	IPI00644231	19|18|0|22|12|15	86	14.33	58|28|35|68|39|31	0	0.33	1
KARS	TUBB2A	IPI00013475	14|19|13|13|15|0	74	12.33	0|10|13|25|6|0	0	1.37	1
KARS	HSPA5	IPI00003362	12|20|5|12|15|9	73	12.17	12|8|15|17|9|4	0	1.12	1
KARS	NCKAP1	IPI00031982	21|10|0|16|8|14	69	11.5	55|27|31|66|27|18	0	0.31	1
KARS	DLST	IPI00420108	13|17|13|8|7|3	61	10.17	26|17|19|41|13|5	0	0.5	1
KARS	SF3A3	IPI00029764	19|8|9|13|4|6	59	9.83	14|11|12|20|13|8	0	0.76	1
KARS	AKR1B10	IPI00105407	10|8|14|10|9|6	57	9.5	8|7|9|10|7|3	0	1.3	1
KARS	PDHB	IPI00003925	7|10|16|7|5|6	51	8.5	14|5|6|11|12|4	0	0.98	1
KARS	SF3A2	IPI00017341	6|12|6|10|6|7	47	7.83	10|10|7|16|3|3	0	0.96	1
KARS	CYFIP2	IPI00719600	14|10|0|12|0|10	46	7.67	38|20|18|38|27|19	0	0.29	1
KARS	IPI01025580	IPI01025580	9|13|10|4|6|4	46	7.67	19|3|3|29|16|2	0	0.64	1
KARS	LOC728638	IPI00787323	6|9|10|6|8|4	43	7.17	23|0|0|26|0|0	0	0.88	1
KARS	TUBB3	IPI00013683	0|16|0|8|11|0	35	5.83	16|10|12|22|7|0	0	0.52	1
KARS	OGDH	IPI00098902	6|5|0|8|5|10	34	5.67	23|10|25|41|0|2	0	0.34	1
KARS	DLD	IPI00015911	3|3|3|4|5|3	21	3.5	10|8|11|21|7|3	0	0.35	1
KARS	AHSA1	IPI00030706	3|4|0|2|4|3	16	2.67	2|7|10|12|0|3	0	0.47	1
KARS	ABI1	IPI00431025	3|3|0|3|3|3	15	2.5	8|8|9|13|8|5	0	0.29	1
KARS	WASF2	IPI00472164	6|0|4|2|0|2	14	2.33	10|9|4|6|6|4	0	0.36	1
KARS	DLAT	IPI00021338	3|3|0|2|3|0	11	1.83	3|5|6|9|4|0	0	0.41	1
KARS	GFAP	IPI00025363	0|0|0|2|0|2	4	0.67	9|0|7|6|0|0	0	0.18	1
KARS	HSP90AA1	IPI00382470	0|0|2|0|0|0	2	0.33	0|0|0|9|3|2	0	0.14	1
KARS	BCKDHA	IPI00025100	0|0|0|0|0|2	2	0.33	10|6|10|26|6|0	0	0.03	1
KARS	CLTC	IPI00024067	0|0|0|0|0|2	2	0.33	18|11|15|24|7|6	0	0.02	1
Spec1 ; the number of spectra in six replicates
SpecSum2 ; sum of spectra in six replicates
AvgSpec3 ; the average number of spectra in six replicates
ctrlCounts4 ; the number of spectra acquired in six replicates of Mock
SaintScore5 ; score acquired by SAINTexpress
FoldChange6
BFDR7
