# Supplementary material for: Reinvestigation of Aminoacyl-TRNA Synthetase Core Complex by Affinity Purification-Mass Spectrometry Reveals TARSL2 as a Potential Member of the Complex
Source: PLoS One. 2013 Dec 2;8(12):e81734. doi: 10.1371/journal.pone.0081734 (PMC3846882; doi:10.1371/journal.pone.0081734)
Supplement: Table S3 — List of interaction partner proteins having REF values of over 0.1. ARS core complex proteins were ranked on top. (XLSX) [file pone.0081734.s008.xlsx]

## Sheet: Sheet1
Table S3. List of interaction partner proteins having REF values of over 0.1.
IPI	Gene Symbol	Protein Description	NSAF1 AIMP1	NSAF AIMP2	NSAF KARS	NSAF Whole	REF2 AIMP1	REF AIMP2	REF KARS
AIMP1	IPI00006252	Aminoacyl tRNA synthase complex-interacting multifunctional protein 1	785.995	195.122	374.009	4.032	4.72746	1.19376	1.17514
QARS	IPI00925046	Glutaminyl-tRNA synthetase	394.955	272.97	386.092	3.2464	2.95036	2.07416	1.50667
RARS	IPI00004860	Isoform Complexed of Arginyl-tRNA synthetase, cytoplasmic	541.069	341.286	464.72	8.1006	1.61981	1.03928	0.726781
IARS	IPI00644127	Isoleucyl-tRNA synthetase, cytoplasmic	119.854	177.28	301.572	2.7412	1.06033	1.59532	1.39373
LARS	IPI00103994	Leucyl-tRNA synthetase, cytoplasmic	98.1762	132.653	200.275	2.6743	0.890277	1.22359	0.948736
KARS	IPI00014238	Isoform Cytoplasmic of Lysyl-tRNA synthetase	121.432	112.171	1092.08	3.6875	0.798604	0.750372	3.7519
AIMP2	IPI00011916	Aminoacyl tRNA synthase complex-interacting multifunctional protein 2	83.9064	392.378	383.059	2.9484	0.690141	3.28283	1.64592
DARS	IPI00216951	Aspartyl-tRNA synthetase, cytoplasmic	371.577	405.55	743.622	13.8101	0.652501	0.724398	0.682157
TARSL2	IPI00328082	Isoform 1 of Probable threonyl-tRNA synthetase 2, cytoplasmic	36.8267	27.5166	65.4082	1.5685	0.569386	0.432753	0.528296
EPRS	IPI00013452	Bifunctional aminoacyl-tRNA synthetase	197.113	296.439	473.326	8.7359	0.547189	0.83706	0.686407
EEF1E1	IPI00003588	Eukaryotic translation elongation factor 1 epsilon-1	97.7301	39.3609	359.929	5.4223	0.437093	0.179065	0.840936
MARS	IPI00008240	Methionyl-tRNA synthetase, cytoplasmic	122.317	130.212	260.503	8.3865	0.3537	0.382999	0.393515
RPS2	IPI00013485	40S ribosomal protein S2	51.9284	41.555	45.6723	6.4401	0.195543	0.15917	0.0898441
CHCHD3	IPI00015833	Coiled-coil-helix-coiled-coil-helix domain-containing protein 3, mitochondrial	27.5992	30.1709	2.3581	4.1563	0.161034	0.179065	0.00718761
ERLIN2	IPI00026942	Isoform 1 of Erlin-2	5.2802	26.9372	4.737	0.9277	0.138029	0.716266	0.0646882
RPS25	IPI00012750	40S ribosomal protein S25	50.1201	24.3512	29.9756	10.0638	0.120775	0.0596881	0.0377342
FLII	IPI00031023	Protein flightless-1 homolog	0	10.794	0	0.2478	0	1.07451	0
FANCI	IPI00306518	Isoform 3 of Fanconi anemia group I protein	0	13.7526	0	0.4736	0	0.716313	0
SLC25A13	IPI00007084	Calcium-binding mitochondrial carrier protein Aralar2	2.6519	34.9486	0.793	1.3977	0.0460121	0.616801	0.00718768
EMD	IPI00032003	Emerin	3.5236	56.9234	2.1074	2.4763	0.0345074	0.567044	0.0107814
SSR4	IPI00019385	Translocon-associated protein subunit delta	5.1734	52.7845	12.3764	3.6358	0.0345068	0.358126	0.0431245
DNAJA1	IPI00012535	DnaJ homolog subfamily A member 1	6.7632	57.5045	4.0449	4.753	0.0345075	0.298444	0.0107813
BAG2	IPI00000643	BAG family molecular chaperone regulator 2	0	36.0652	0	2.981	0	0.298439	0
ATP1A1	IPI00006482	Isoform Long of Sodium/potassium-transporting ATPase subunit alpha-1	3.4995	37.1934	0	4.9188	0.0172534	0.186525	0
SLC25A6	IPI00291467	ADP/ATP translocase 3	45.0504	137.895	66.4609	21.1069	0.051761	0.161159	0.0398907
BAG6	IPI00465128	Isoform 1 of Large proline-rich protein BAG6	0	3.3612	0	0.5556	0	0.149232	0
AIFM1	IPI00000690	Isoform 1 of Apoptosis-inducing factor 1, mitochondrial	0	33.5177	1.7464	5.6434	0	0.146509	0.00392042
SLC25A5	IPI00007188	ADP/ATP translocase 2	51.0571	173.646	71.8496	30.6051	0.0404568	0.139959	0.0297413
DNAJA2	IPI00032406	DnaJ homolog subfamily A member 2	0	25.8584	0	5.3433	0	0.119377	0
SNRPA1	IPI00297477	U2 small nuclear ribonucleoprotein A_	14.0392	17.9053	16.7931	3.6999	0.0920198	0.119377	0.0575003
COPB1	IPI00295851	Coatomer subunit beta	0	9.5821	1.1234	2.31	0	0.102324	0.00616101
NSAF1 ; Normalized Spectral Abundance Factor
REF2 ; Relative Enrichment Factor
