# Supplementary material for: Reinvestigation of Aminoacyl-TRNA Synthetase Core Complex by Affinity Purification-Mass Spectrometry Reveals TARSL2 as a Potential Member of the Complex
Source: PLoS One. 2013 Dec 2;8(12):e81734. doi: 10.1371/journal.pone.0081734 (PMC3846882; doi:10.1371/journal.pone.0081734)
Supplement: Table S4 — List of proteins identified from gel slices corresponding to the molecular masses of TARS and TARSL2. ‘TCL_upper_band’ labeled tab included the list and information of identified protein in upper band. Peptide information for TARS and TARSL2 was shown in ‘TCL_upper_band_pep’ tab. ‘TCL_lower_band’ labeled tab indicated the list and information of identified protein in lower band. And peptide information for TARS was shown in ‘TCL_lower_band_pep’ tab. ‘SA_pull_down_upper_band’ tab contained the list of identified proteins by SA pull down and TARSL2 specifically identified with 46 unique peptides. (XLSX) [file pone.0081734.s009.xlsx]

## Sheet: 1.TCL_upper_band
1. Identified proteins in the upper band of total cell lysate(TCL)
Uniprot number	Gene name	Description	Score1	Coverage2	NP3	NUP4	TNP5	PSMs6
E7ERI3	TARS	Threonine--tRNA ligase, cytoplasmic	25.09	0.1595	4	7	8	8
A2RTX5	TARSL2	Isoform 2 of Probable threonine--tRNA ligase 2, cytoplasmic	17.06	0.1047	2	5	6	6
P13639	EEF2	Elongation factor 2	630.53	0.6841	1	67	68	176
P14625	HSP90B1	Endoplasmin	511.08	0.6438	1	62	65	141
P55072	VCP	Transitional endoplasmic reticulum ATPase	417.03	0.7519	1	59	59	105
P07900	HSP90AA1	Heat shock protein HSP 90-alpha	383.94	0.6284	2	34	55	105
P08238	HSP90AB1	Heat shock protein HSP 90-beta	351.93	0.6105	1	28	53	96
P06737	PYGL	Glycogen phosphorylase, liver form	271.95	0.5809	1	44	51	80
O43707	ACTN4	Alpha-actinin-4	255.25	0.6081	1	29	42	65
Q13200	PSMD2	26S proteasome non-ATPase regulatory subunit 2	235	0.7236	1	54	54	73
P55060-3	CSE1L	Isoform 3 of Exportin-2	217.3	0.5767	2	43	43	60
Q9BXJ9	NAA15	N-alpha-acetyltransferase 15, NatA auxiliary subunit	215.34	0.5289	1	44	50	71
Q8WUM4	PDCD6IP	Programmed cell death 6-interacting protein	201.03	0.5829	1	42	42	56
P19338	NCL	Nucleolin	195.6	0.3803	1	31	31	46
P27824	CANX	Calnexin	191.27	0.5152	2	32	32	54
J3KPV4	MCM4	DNA replication licensing factor MCM4	184.16	0.4647	2	32	32	48
G3V2B8	MTHFD1	C-1-tetrahydrofolate synthase, cytoplasmic	176.19	0.4995	3	37	37	49
Q14974	KPNB1	Importin subunit beta-1	164.17	0.4304	1	32	32	45
P11216	PYGB	Glycogen phosphorylase, brain form	153.5	0.4164	1	25	32	44
P56192	MARS	Methionine--tRNA ligase, cytoplasmic	151.13	0.4522	1	31	31	40
Q9Y678	COPG1	Coatomer subunit gamma-1	141.42	0.5584	1	38	40	47
P53618	COPB1	Coatomer subunit beta	135.36	0.3935	1	27	27	38
P12814-2	ACTN1	Isoform 2 of Alpha-actinin-1	129.05	0.3675	4	12	25	35
P21399	ACO1	Cytoplasmic aconitate hydratase	128.4	0.3622	1	23	23	35
O43747	AP1G1	AP-1 complex subunit gamma-1	127.54	0.4343	2	33	33	42
P23246	SFPQ	Splicing factor, proline- and glutamine-rich	105.84	0.3126	1	19	19	31
P49736	MCM2	DNA replication licensing factor MCM2	102.98	0.3673	1	25	25	30
Q9BQ52	ELAC2	Zinc phosphodiesterase ELAC protein 2	99.98	0.4056	1	23	23	28
Q14697	GANAB	Neutral alpha-glucosidase AB	99.55	0.34	1	23	23	28
Q9NR30-2	DDX21	Isoform 2 of Nucleolar RNA helicase 2	97.59	0.3748	2	25	25	30
O43143	DHX15	Putative pre-mRNA-splicing factor ATP-dependent RNA helicase DHX15	93.83	0.3824	1	25	25	29
P14618	PKM	Pyruvate kinase isozymes M1/M2	89.46	0.4783	1	19	19	25
Q15046	KARS	Lysine--tRNA ligase	82.57	0.3652	2	21	21	28
P68104	EEF1A1	Elongation factor 1-alpha 1	82.37	0.381	2	14	14	22
Q96T76	MMS19	MMS19 nucleotide excision repair protein homolog	80.4	0.2845	2	22	22	26
Q86VP6	CAND1	Cullin-associated NEDD8-dissociated protein 1	79.29	0.2073	1	22	22	27
P05023-3	ATP1A1	Isoform 3 of Sodium/potassium-transporting ATPase subunit alpha-1	79.24	0.3075	3	22	22	26
Q9Y5L0-3	TNPO3	Isoform 3 of Transportin-3	77.5	0.2662	2	18	18	24
P22059	OSBP	Oxysterol-binding protein 1	75.38	0.2528	1	18	18	27
Q15031	LARS2	Probable leucine--tRNA ligase, mitochondrial	71.2	0.2414	1	20	20	25
B4DZ67	NUP107	Nuclear pore complex protein Nup107	69.85	0.2444	2	18	18	22
P78527	PRKDC	DNA-dependent protein kinase catalytic subunit	69.19	0.0688	1	25	25	26
Q32P28	LEPRE1	Prolyl 3-hydroxylase 1	65.48	0.3193	2	17	17	20
P11387	TOP1	DNA topoisomerase 1	63.77	0.2431	1	17	17	21
P41252	IARS	Isoleucine--tRNA ligase, cytoplasmic	62.95	0.1799	1	22	22	24
Q9H3U1-2	UNC45A	Isoform 2 of Protein unc-45 homolog A	62.25	0.253	2	17	17	19
Q58FF8	HSP90AB2P	Putative heat shock protein HSP 90-beta 2	60.63	0.1995	1	2	11	18
Q9UBV2	SEL1L	Protein sel-1 homolog 1	58.66	0.301	1	13	13	17
P33992	MCM5	DNA replication licensing factor MCM5	53.93	0.312	2	18	18	19
P60842	EIF4A1	Eukaryotic initiation factor 4A-I	53.61	0.3916	1	11	12	15
K7EJT8	AP2B1	AP-2 complex subunit beta	53.54	0.2289	3	17	17	19
Q7KZF4	SND1	Staphylococcal nuclease domain-containing protein 1	53.21	0.2527	1	15	15	16
P08195-2	SLC3A2	Isoform 2 of 4F2 cell-surface antigen heavy chain	50.76	0.2552	6	10	10	13
B4DGU4	CTNNB1	Catenin beta-1	49.87	0.23	2	13	13	15
P11142	HSPA8	Heat shock cognate 71 kDa protein	48.2	0.257	1	11	13	14
P02786	TFRC	Transferrin receptor protein 1	47.11	0.1961	1	14	14	15
Q9UBT2	UBA2	SUMO-activating enzyme subunit 2	45.93	0.2156	1	14	14	17
E9PLK3	NPEPPS	Puromycin-sensitive aminopeptidase	45.48	0.1956	2	16	16	17
Q96HY7	DHTKD1	Probable 2-oxoglutarate dehydrogenase E1 component DHKTD1, mitochondrial	44.6	0.1872	1	13	13	15
O43264	ZW10	Centromere/kinetochore protein zw10 homolog	44.02	0.2182	1	15	15	18
Q6N069	NAA16	N-alpha-acetyltransferase 16, NatA auxiliary subunit	43.83	0.1262	1	7	13	17
Q00839-2	HNRNPU	Isoform Short of Heterogeneous nuclear ribonucleoprotein U	42.93	0.1948	2	14	14	15
E7EUT5	GAPDH	Glyceraldehyde-3-phosphate dehydrogenase	42.16	0.5577	3	9	9	12
P16615-2	ATP2A2	Isoform 2 of Sarcoplasmic/endoplasmic reticulum calcium ATPase 2	41.7	0.1675	4	13	13	14
F5GWX5	CHD4	Chromodomain-helicase-DNA-binding protein 4	41.58	0.0751	3	14	14	17
Q9Y4W2-2	LAS1L	Isoform 2 of Ribosomal biogenesis protein LAS1L	41.56	0.2148	2	12	12	13
Q9H0D6	XRN2	5'-3' exoribonuclease 2	40.45	0.1274	1	9	9	10
Q12906-5	ILF3	Isoform 5 of Interleukin enhancer-binding factor 3	40.4	0.2362	7	14	14	15
A8MU44	HOOK1	Protein Hook homolog 1	40.29	0.2245	2	14	14	14
Q7L014	DDX46	Probable ATP-dependent RNA helicase DDX46	38.85	0.1426	1	12	12	13
Q13033-2	STRN3	Isoform Alpha of Striatin-3	38.62	0.108	2	6	6	10
O43592	XPOT	Exportin-T	38.55	0.1674	1	11	11	11
P13010	XRCC5	X-ray repair cross-complementing protein 5	37.59	0.1803	1	12	12	15
Q96SU4-7	OSBPL9	Isoform 7 of Oxysterol-binding protein-related protein 9	36.99	0.1766	6	10	10	12
Q96TA1-2	FAM129B	Isoform 2 of Niban-like protein 1	36.98	0.2265	2	11	11	12
Q86XP3-2	DDX42	Isoform 2 of ATP-dependent RNA helicase DDX42	36.44	0.2295	2	15	15	15
Q9ULE6	PALD1	Paladin	36.3	0.1787	1	10	10	11
O60218	AKR1B10	Aldo-keto reductase family 1 member B10	36.22	0.4241	1	11	11	12
Q9BQE3	TUBA1C	Tubulin alpha-1C chain	35.96	0.2829	3	9	9	11
E7EP00	SEC24C	Protein transport protein Sec24C	35.64	0.16	2	13	13	14
P23921	RRM1	Ribonucleoside-diphosphate reductase large subunit	35.31	0.1667	1	10	10	10
Q9Y4R8	TELO2	Telomere length regulation protein TEL2 homolog	35.29	0.1708	1	12	12	13
Q9H269	VPS16	Vacuolar protein sorting-associated protein 16 homolog	35.04	0.1597	1	11	11	12
Q92499	DDX1	ATP-dependent RNA helicase DDX1	33.61	0.1514	1	9	9	10
P09874	PARP1	Poly [ADP-ribose] polymerase 1	33.32	0.1381	1	10	10	11
O75534-2	CSDE1	Isoform Short of Cold shock domain-containing protein E1	33.21	0.1943	4	13	13	13
Q6ZRP7	QSOX2	Sulfhydryl oxidase 2	32.47	0.1375	1	8	8	11
Q8TEQ6	GEMIN5	Gem-associated protein 5	32.41	0.0988	1	11	11	12
O94906	PRPF6	Pre-mRNA-processing factor 6	32.25	0.1307	1	11	11	11
F2Z2B9	TUBGCP2	Gamma-tubulin complex component 2	32.19	0.1456	3	10	10	11
F5H315	XAB2	Pre-mRNA-splicing factor SYF1	31.22	0.1362	2	11	11	11
Q658Y4	FAM91A1	Protein FAM91A1	31.11	0.1026	1	8	8	10
Q96GQ7	DDX27	Probable ATP-dependent RNA helicase DDX27	30.3	0.1319	1	10	10	10
B3KM87	MATR3	Matrin-3	30.07	0.2633	4	12	12	14
P06733	ENO1	Alpha-enolase	29.95	0.2558	1	9	9	10
Q00610-2	CLTC	Isoform 2 of Clathrin heavy chain 1	29.53	0.0787	2	9	9	9
P12236	SLC25A6	ADP/ATP translocase 3	29.01	0.2617	1	3	7	10
P02768	ALB	Serum albumin	28.49	0.22	1	12	12	22
P60709	ACTB	Actin, cytoplasmic 1	27.67	0.3893	2	10	10	10
O94973	AP2A2	AP-2 complex subunit alpha-2	27.44	0.1406	2	9	9	9
P35221	CTNNA1	Catenin alpha-1	27.25	0.1192	2	9	9	10
O15042-2	U2SURP	Isoform 2 of U2 snRNP-associated SURP motif-containing protein	27	0.0934	2	9	9	11
O14980	XPO1	Exportin-1	26.55	0.1027	1	8	8	8
O00410-2	IPO5	Isoform 2 of Importin-5	25.96	0.1157	4	9	9	9
O95373	IPO7	Importin-7	25.93	0.1185	1	9	9	10
Q5R363	SRPK1	SRSF protein kinase 1	25.59	0.2048	5	7	7	8
Q6PD62	CTR9	RNA polymerase-associated protein CTR9 homolog	25.44	0.0742	1	7	7	8
Q9UGP8	SEC63	Translocation protein SEC63 homolog	25.35	0.1329	1	8	8	9
P17480-2	UBTF	Isoform UBF2 of Nucleolar transcription factor 1	24.51	0.0825	3	6	6	7
B4E022	TKT	Transketolase	24.41	0.1823	3	7	7	7
O75533	SF3B1	Splicing factor 3B subunit 1	23.95	0.092	1	9	9	9
Q86YZ3	HRNR	Hornerin	23.8	0.0481	1	7	7	11
P39023	RPL3	60S ribosomal protein L3	23.44	0.1563	1	6	6	8
P07814	EPRS	Bifunctional glutamate/proline--tRNA ligase	23.06	0.0628	1	8	8	8
Q9UIA9	XPO7	Exportin-7	22.45	0.0837	3	8	8	8
Q05086-2	UBE3A	Isoform I of Ubiquitin-protein ligase E3A	21.72	0.0998	3	7	7	7
Q9BXK5	BCL2L13	Bcl-2-like protein 13	21.55	0.1423	1	4	4	6
P50570-2	DNM2	Isoform 2 of Dynamin-2	21.4	0.0982	6	9	9	10
P42704	LRPPRC	Leucine-rich PPR motif-containing protein, mitochondrial	21.37	0.0588	1	7	7	7
Q86TI2	DPP9	Dipeptidyl peptidase 9	21.05	0.0973	2	7	7	7
P05141	SLC25A5	ADP/ATP translocase 2	21	0.198	1	2	6	8
P15559-2	NQO1	Isoform 2 of NAD(P)H dehydrogenase [quinone] 1	20.96	0.2833	2	7	7	8
P09327	VIL1	Villin-1	20.56	0.1016	1	7	7	8
Q9HAV4	XPO5	Exportin-5	20.24	0.0548	1	5	5	6
F5GZ76	USO1	General vesicular transport factor p115	20.18	0.0816	5	6	6	7
Q08945	SSRP1	FACT complex subunit SSRP1	19.86	0.1044	1	8	8	9
P18206-2	VCL	Isoform 1 of Vinculin	19.24	0.1098	2	8	8	8
F8W9R9	MED24	Mediator of RNA polymerase II transcription subunit 24	18.53	0.0768	4	6	6	6
Q5VIR6-4	VPS53	Isoform 4 of Vacuolar protein sorting-associated protein 53 homolog	18.42	0.0829	1	7	7	7
O75891-2	ALDH1L1	Isoform 2 of Cytosolic 10-formyltetrahydrofolate dehydrogenase	17.72	0.0911	2	6	6	6
P23396	RPS3	40S ribosomal protein S3	17.68	0.2757	1	6	6	7
Q9BXP5-5	SRRT	Isoform 5 of Serrate RNA effector molecule homolog	17.41	0.0846	5	7	7	8
P22314	UBA1	Ubiquitin-like modifier-activating enzyme 1	17.07	0.0643	1	5	5	5
P04843	RPN1	Dolichyl-diphosphooligosaccharide--protein glycosyltransferase subunit 1	16.49	0.145	1	7	7	7
Q01433-3	AMPD2	Isoform Ex1A-3 of AMP deaminase 2	16.43	0.0803	6	6	6	6
F5H335	EIF3A	Eukaryotic translation initiation factor 3 subunit A	16.19	0.0542	2	5	5	5
Q9NTZ6	RBM12	RNA-binding protein 12	16.19	0.0751	1	6	6	7
J3KNP2	TBL3	Transducin beta-like protein 3 (Fragment)	16.15	0.076	2	4	4	5
P49327	FASN	Fatty acid synthase	16.05	0.0271	1	5	5	5
P07195	LDHB	L-lactate dehydrogenase B chain	16.05	0.2096	1	5	6	6
Q14108	SCARB2	Lysosome membrane protein 2	15.84	0.1527	1	5	5	5
P17066	HSPA6	Heat shock 70 kDa protein 6	15.77	0.0762	1	2	4	6
F5H897	TRAP1	Heat shock protein 75 kDa, mitochondrial	15.63	0.0937	2	5	5	5
B4DWJ2	QARS	Glutamine--tRNA ligase	15.61	0.0955	2	6	6	8
Q13838	DDX39B	Spliceosome RNA helicase DDX39B	15.49	0.1495	3	6	6	6
Q9Y4E8-2	USP15	Isoform 2 of Ubiquitin carboxyl-terminal hydrolase 15	15.33	0.0693	4	6	6	6
Q5HY54	FLNA	Filamin-A	15.23	0.0391	3	7	7	7
P55884	EIF3B	Eukaryotic translation initiation factor 3 subunit B	14.98	0.0823	2	5	5	5
Q86WA8	LONP2	Lon protease homolog 2, peroxisomal	14.98	0.0962	1	6	6	6
B4DST5	PTPN23	Tyrosine-protein phosphatase non-receptor type 23	14.8	0.0384	2	5	5	5
O60341	KDM1A	Lysine-specific histone demethylase 1A	14.71	0.0434	3	4	4	4
Q9UBF2	COPG2	Coatomer subunit gamma-2	14.32	0.0482	1	2	4	5
P15311	EZR	Ezrin	14.31	0.1143	1	6	6	6
Q08J23-2	NSUN2	Isoform 2 of tRNA (cytosine(34)-C(5))-methyltransferase	14.2	0.071	2	5	5	6
P46087-3	NOP2	Isoform 3 of Putative ribosomal RNA methyltransferase NOP2	14.2	0.0955	4	4	4	4
Q68CR9	DKFZp781B11202	Aspartate--tRNA ligase, cytoplasmic	13.47	0.1421	2	5	5	5
P17987	TCP1	T-complex protein 1 subunit alpha	13.43	0.0989	1	5	5	5
Q15029-2	EFTUD2	Isoform 2 of 116 kDa U5 small nuclear ribonucleoprotein component	13.41	0.0672	3	4	5	6
O60841	EIF5B	Eukaryotic translation initiation factor 5B	13.16	0.0607	1	4	4	4
Q5T447	HECTD3	E3 ubiquitin-protein ligase HECTD3	13.14	0.0732	1	5	5	5
Q92797	SYMPK	Symplekin	12.86	0.0322	1	4	4	6
Q96KP1	EXOC2	Exocyst complex component 2	12.79	0.0682	1	6	6	6
E7ER27	HSD17B4	(3R)-hydroxyacyl-CoA dehydrogenase	12.69	0.102	2	4	4	4
Q08211	DHX9	ATP-dependent RNA helicase A	12.6	0.048	1	5	5	5
H7BXI1	ESYT2	Extended synaptotagmin-2 (Fragment)	12.42	0.0679	2	4	4	5
Q92598-2	HSPH1	Isoform Beta of Heat shock protein 105 kDa	12.38	0.059	4	3	4	4
B7Z2F4	CCT4	T-complex protein 1 subunit delta	12.34	0.1285	4	4	4	4
F8W7S5	RRBP1	Ribosome-binding protein 1	12.16	0.0999	4	6	6	8
P35613-2	BSG	Isoform 2 of Basigin	11.77	0.1524	2	3	3	3
P38919	EIF4A3	Eukaryotic initiation factor 4A-III	11.68	0.09	1	2	3	4
Q99798	ACO2	Aconitate hydratase, mitochondrial	11.46	0.0577	2	4	4	4
P54886-2	ALDH18A1	Isoform Short of Delta-1-pyrroline-5-carboxylate synthase	11.36	0.0517	2	3	3	3
P78347-2	GTF2I	Isoform 2 of General transcription factor II-I	11.21	0.0502	4	3	3	3
E9PJ21	HYOU1	Hypoxia up-regulated protein 1 (Fragment)	11.17	0.0793	3	4	4	4
P04844-2	RPN2	Isoform 2 of Dolichyl-diphosphooligosaccharide--protein glycosyltransferase subunit 2	11.17	0.0634	2	3	3	3
Q14204	DYNC1H1	Cytoplasmic dynein 1 heavy chain 1	11	0.0108	1	3	3	3
Score1 ; the score sumed of all peptide Xcorr values
Coverage2 ; the percentage of protein sequence covered by identified peptides
NP3 ; the number of identified proteins in the protein group of a master protein
NUP4 ; the number of peptide sequences unique to a protein group
TNP5 ; the number of distinct peptide sequences in the protein group
PSMs6 ; the total number of identified peptide sequences for the protein, including those redundantly identified (Peptide Spectrum Matches)

## Sheet: 1.1.TCL_upper_band_pep
1.1 Peptide information for TARS and TARSL2 identified in the upper band of total cell lysate(TCL)
Gene name	Peptide sequence	PSMs1	NP2	PG3	PGA4	Modifications	DCn5	q-value6	PEP7	XCorr8	Charge state	MH+ [Da]	ΔM [ppm]	RT [min]	Number of Missed Cleavages
TARSL2	NAQLAQYNFILVVGEKEK	1	6	2	A2RTX5-2 ;E7ERI3		0	0	5.205e-05	4.43171	3	2064.11	0.0395717	30.1604	1
TARSL2	VADGQTVQGEVWK	1	2	1	A2RTX5-2		0	0	1.912e-05	2.92865	2	1416.71	-1.98299	17.7338	0
TARSL2	NELSGTLSGLTR	1	2	1	A2RTX5-2		0	0	0.01106	2.90877	2	1247.66	2.18766	23.1724	0
TARSL2	KGDTSNIITVR	1	2	1	A2RTX5-2		0	0	0.003959	2.48041	2	1203.67	-1.92211	13.8275	1
TARSL2	mNPGDGAFYGPK	1	2	1	A2RTX5-2	M1(Oxidation)	0	0	0.001474	2.1463	2	1269.56	0.301109	15.1614	0
TARSL2	EKIDNAVNVR	1	2	1	A2RTX5-2		0	0.001	0.05601	2.16614	2	1157.63	0.523472	11.1114	1
TARS	NAQLAQYNFILVVGEKEK	1	6	2	A2RTX5-2 ;E7ERI3		0	0	5.205e-05	4.43171	3	2064.11	0.0395717	30.1604	1
TARS	GFQEVVTPNIFNSR	1	4	1	E7ERI3		0	0	0.0001865	4.11679	2	1607.82	0.66667	28.7928	0
TARS	GAYIYNALIEFIR	1	4	1	E7ERI3		0	0	0.0003934	3.29286	2	1542.83	1.61435	40.3476	0
TARS	NELSGALTGLTR	1	4	1	E7ERI3		0	0	0.002181	3.26813	2	1231.67	0.858538	24.6316	0
TARS	TVYSVFGFSFK	1	4	1	E7ERI3		0	0	0.004725	2.87698	2	1281.65	-2.40181	34.5265	0
TARS	LNLSTRPEK	1	4	1	E7ERI3		0	0	0.002407	2.69223	2	1057.6	0.406738	11.3882	0
TARS	LADFGVLHR	1	4	1	E7ERI3		0	0	0.0191	2.35717	2	1027.57	0.490434	20.2711	0
TARS	VNTPTTTVYR	1	4	1	E7ERI3		0	0	0.002978	2.05771	2	1151.61	-0.339667	13.2688	0
PSMs1 ; the total number of identified peptide sequences for the protein, including those redundantly identified (Peptide Spectrum Matches)
NP2 ; the number of identified proteins in the protein group of a master protein
PG3 ; the number of protein groups in which this peptide is found
PGA4 ; the unique identifiers (accessions) of all master proteins from all protein groups
DCn5 ; the normalized score difference between the currently selected PSM and the highest-scoring PSM
q-value6 ; the minimal false discovery rate at which identification is considered correct
PEP7 ; the probability that the observed PSM is incorrect (Posterior Error Probability)
XCorr8 ; calculated values of cross-correlation score for all candidate peptides queried from the database

## Sheet: 2.TCL_lower_band
2. Identified proteins in the lower band of total cell lysate(TCL)
Uniprot number	Gene name	Description	Score1	Coverage2	NP3	NUP4	TNP5	PSMs6
P26639	TARS	Threonyl-tRNA synthetase, cytoplasmic	83.84	0.397	4	24	24	26
P07900	HSP90AA1	Heat shock protein HSP 90-alpha	1289.17	0.7527	1	51	79	364
P08238	HSP90AB1	Heat shock protein HSP 90-beta	1263.44	0.7735	1	49	79	354
Q14974	KPNB1	Importin subunit beta-1	300.78	0.5137	1	36	36	77
Q92499	DDX1	ATP-dependent RNA helicase DDX1	284.63	0.6324	1	54	54	76
P13639	EEF2	Elongation factor 2	236.87	0.5862	1	45	45	75
P13010	XRCC5	X-ray repair cross-complementing protein 5	230.04	0.7309	1	46	46	64
Q15046	KARS	Lysyl-tRNA synthetase	218.67	0.6767	1	41	41	68
P47897	QARS	Glutaminyl-tRNA synthetase	204.67	0.569	1	44	44	62
Q99798	ACO2	Aconitate hydratase, mitochondrial	190.32	0.5115	2	36	36	52
C9JFV5	ILF3	Uncharacterized protein	173.98	0.449	2	31	34	51
B9A067	IMMT	Uncharacterized protein	170.27	0.5035	2	33	33	49
P55072	VCP	Transitional endoplasmic reticulum ATPase	164.72	0.4553	1	35	35	51
F5H3V0	MCM2	Uncharacterized protein	157.47	0.5099	2	35	35	49
P23921	RRM1	Ribonucleoside-diphosphate reductase large subunit	147.14	0.471	1	29	29	41
F5H6K0	DHX15	Uncharacterized protein	132.72	0.4349	2	30	30	40
P42224	STAT1	Signal transducer and activator of transcription 1-alpha/beta	130.07	0.4507	1	30	30	39
O75533	SF3B1	Splicing factor 3B subunit 1	125.77	0.3044	1	31	31	38
P33992	MCM5	DNA replication licensing factor MCM5	124.24	0.4564	1	31	31	41
P55060	CSE1L	Exportin-2	121.38	0.4078	1	31	31	35
P14618	PKM2	Pyruvate kinase isozymes M1/M2	118.7	0.5593	1	24	24	32
Q13724	MOGS	Mannosyl-oligosaccharide glucosidase	111.86	0.4444	1	26	26	32
P23246	SFPQ	Splicing factor, proline- and glutamine-rich	109.11	0.3296	1	17	17	32
P14625	HSP90B1	Endoplasmin	104.51	0.3412	1	26	28	37
P02786	TFRC	Transferrin receptor protein 1	103.27	0.3618	1	25	25	30
P27824	CANX	Calnexin	98.19	0.3649	2	22	22	29
P11216	PYGB	Glycogen phosphorylase, brain form	94.54	0.3808	1	24	28	31
E7EX81	NCL	Uncharacterized protein	93.03	0.3156	2	19	19	25
F5GZ16	PSMD2	Uncharacterized protein	90	0.3767	2	23	23	27
Q08945	SSRP1	FACT complex subunit SSRP1	87.61	0.3512	1	23	23	29
P78527	PRKDC	DNA-dependent protein kinase catalytic subunit	87.22	0.0913	1	33	33	34
E7EM48	MCM4	Uncharacterized protein	85.54	0.2843	2	17	17	23
Q9UBF2	COPG2	Coatomer subunit gamma-2	81.29	0.3571	1	22	23	27
O75534	CSDE1	Cold shock domain-containing protein E1	80.95	0.2682	2	20	20	25
Q86Y56	HEATR2	HEAT repeat-containing protein 2	76.54	0.2877	1	23	23	26
P11586	MTHFD1	C-1-tetrahydrofolate synthase, cytoplasmic	76.5	0.261	2	18	18	22
Q92973	TNPO1	Transportin-1	75.75	0.2862	1	20	20	27
A2A418	GSN	Gelsolin (Amyloidosis, Finnish type)	74.38	0.3133	4	17	17	21
Q9NR30	DDX21	Nucleolar RNA helicase 2	73.51	0.2197	1	16	16	20
Q01813	PFKP	6-phosphofructokinase type C	72.93	0.273	1	16	16	23
F5GZS6	SLC3A2	Uncharacterized protein	72.83	0.3756	3	18	18	20
P68104	EEF1A1	Elongation factor 1-alpha 1	72.18	0.3593	2	12	12	20
P25205	MCM3	DNA replication licensing factor MCM3	70.79	0.3218	1	20	20	25
Q8N1F7	NUP93	Nuclear pore complex protein Nup93	70.01	0.37	1	22	22	24
Q92945	KHSRP	Far upstream element-binding protein 2	66.86	0.3277	1	17	17	20
O43264	ZW10	Centromere/kinetochore protein zw10 homolog	65.45	0.3273	1	19	19	20
Q8IXB1	DNAJC10	DnaJ homolog subfamily C member 10	64.24	0.2799	1	20	20	22
B4DYV2	TEX10	Uncharacterized protein	64.2	0.2596	2	18	18	21
B4DPL9	ELAC2	Uncharacterized protein	62.37	0.3206	2	17	17	19
P54886	ALDH18A1	Delta-1-pyrroline-5-carboxylate synthase	61.94	0.234	1	14	14	16
O00410	IPO5	Importin-5	60.01	0.2024	1	17	17	19
E7EQZ9	PRKCSH	Uncharacterized protein	59.94	0.3533	1	16	16	22
Q86VP6	CAND1	Cullin-associated NEDD8-dissociated protein 1	59.92	0.1683	1	16	16	19
E7ET08	HSPA8	Uncharacterized protein	59.1	0.2834	3	11	12	16
P09874	PARP1	Poly [ADP-ribose] polymerase 1	53.58	0.2101	1	16	16	18
F5H6X6	GANAB	Uncharacterized protein	53.24	0.222	3	15	15	17
P46060	RANGAP1	Ran GTPase-activating protein 1	52.9	0.293	1	14	14	15
Q96QK1	VPS35	Vacuolar protein sorting-associated protein 35	51.91	0.255	1	16	16	17
O95479	H6PD	GDH/6PGL endoplasmic bifunctional protein	50.5	0.2162	1	15	15	16
O43707	ACTN4	Alpha-actinin-4	49.94	0.18	1	8	13	15
E7EP51	CDK11A	Uncharacterized protein	49.8	0.2087	6	14	14	18
Q9BQG0	MYBBP1A	Myb-binding protein 1A	48.84	0.1423	1	14	14	16
B4DRU0	EIF3C	Uncharacterized protein	48.83	0.2381	12	14	14	16
P33993	MCM7	DNA replication licensing factor MCM7	48.29	0.1933	1	11	11	14
P60842	EIF4A1	Eukaryotic initiation factor 4A-I	47.4	0.4655	1	14	14	16
P15311	EZR	Ezrin	46.67	0.314	1	17	17	19
B3KX72	HNRNPU	Uncharacterized protein	45.95	0.1973	2	14	14	18
Q00610	CLTC	Clathrin heavy chain 1	45.42	0.1057	1	14	14	15
O60568	PLOD3	Procollagen-lysine,2-oxoglutarate 5-dioxygenase 3	44.9	0.2304	1	14	14	15
Q9Y5L0	TNPO3	Transportin-3	44.71	0.1788	1	13	13	15
B4DV79	EIF3B	Uncharacterized protein	44.26	0.187	2	13	13	15
P09327	VIL1	Villin-1	43.18	0.1403	1	10	10	14
Q32P28	LEPRE1	Prolyl 3-hydroxylase 1	43.02	0.1861	1	12	12	15
P42704	LRPPRC	Leucine-rich PPR motif-containing protein, mitochondrial	41.78	0.122	1	15	15	16
Q9UIA9	XPO7	Exportin-7	41.73	0.1408	3	12	12	13
Q13620	CUL4B	Cullin-4B	41.24	0.1993	1	16	16	16
F5GZ27	LONP1	Uncharacterized protein	40.94	0.1979	3	12	12	13
Q8TCG1	KIAA1524	Protein CIP2A	40.84	0.1878	1	15	15	16
Q96JB2	COG3	Conserved oligomeric Golgi complex subunit 3	40.5	0.2089	1	14	14	14
Q96SI9	STRBP	Spermatid perinuclear RNA-binding protein	39.53	0.067	1	2	5	12
Q9UGP8	SEC63	Translocation protein SEC63 homolog	38.77	0.2039	1	11	11	12
A8K6F7	UNC45A	Unc-45 homolog A (C. elegans), isoform CRA_a	38.66	0.183	2	13	13	13
O94874	KIAA0776	E3 UFM1-protein ligase 1	38.58	0.2028	1	11	12	13
Q96TA1	FAM129B	Niban-like protein 1	37.84	0.1733	2	10	10	11
Q9UBT2	UBA2	SUMO-activating enzyme subunit 2	37.68	0.2	1	12	12	14
E9PGT0	RANBP2	Uncharacterized protein	36.43	0.0707	2	13	13	13
P08237	PFKM	6-phosphofructokinase, muscle type	36.21	0.1962	1	11	11	12
Q8TCS8	PNPT1	Polyribonucleotide nucleotidyltransferase 1, mitochondrial	35.25	0.1418	1	9	9	10
P07814	EPRS	Bifunctional aminoacyl-tRNA synthetase	35.04	0.0985	1	10	10	12
Q6ZRP7	QSOX2	Sulfhydryl oxidase 2	34.75	0.1404	1	8	8	11
Q9BXJ9	NAA15	N-alpha-acetyltransferase 15, NatA auxiliary subunit	34.25	0.1201	1	9	9	12
P12814	ACTN1	Alpha-actinin-1	33.92	0.1289	2	4	9	11
E7EUT5	GAPDH	Glyceraldehyde-3-phosphate dehydrogenase	32.37	0.4423	3	9	9	12
O95202	LETM1	LETM1 and EF-hand domain-containing protein 1, mitochondrial	32.25	0.184	1	11	11	11
P15170	GSPT1	Eukaryotic peptide chain release factor GTP-binding subunit ERF3A	32.09	0.2405	2	8	8	9
P05362	ICAM1	Intercellular adhesion molecule 1	32.06	0.1936	1	9	9	10
Q96P70	IPO9	Importin-9	30.92	0.1402	1	11	11	12
P68363	TUBA1B	Tubulin alpha-1B chain	30.2	0.2882	1	9	9	10
Q02809	PLOD1	Procollagen-lysine,2-oxoglutarate 5-dioxygenase 1	29.76	0.1554	2	9	9	10
F5H897	TRAP1	Uncharacterized protein	29.2	0.0983	2	5	5	10
Q54A51	hEMMPRIN	Basigin (Ok blood group), isoform CRA_a	28.22	0.2193	2	5	5	7
O60313	OPA1	Dynamin-like 120 kDa protein, mitochondrial	28.09	0.0958	6	8	8	12
Q13616	CUL1	Cullin-1	27.6	0.1443	1	8	8	9
Q96RP9	GFM1	Elongation factor G, mitochondrial	26.77	0.1518	1	11	11	12
O95373	IPO7	Importin-7	26.75	0.0983	1	8	8	8
Q06210	GFPT1	Glucosamine--fructose-6-phosphate aminotransferase [isomerizing] 1	26.67	0.1502	1	8	8	9
P45974	USP5	Ubiquitin carboxyl-terminal hydrolase 5	26.34	0.162	1	9	9	9
E7ER27	HSD17B4	Uncharacterized protein	26.23	0.156	5	5	5	6
F5GYT4	ACTB	Uncharacterized protein	26.22	0.3537	4	7	7	8
Q9BTT9	GYS1	GYS1 protein	26.14	0.1679	2	7	7	7
P40763	STAT3	Signal transducer and activator of transcription 3	25.37	0.1584	1	9	9	9
P06733	ENO1	Alpha-enolase	25.35	0.2535	1	8	8	8
B7Z3U6	ATP1A1	ATPase, Na+/K+ transporting, alpha 1 polypeptide, isoform CRA_a	25.32	0.1119	3	8	8	8
F5H816	PYGL	Phosphorylase	24.83	0.1427	3	5	9	9
P22314	UBA1	Ubiquitin-like modifier-activating enzyme 1	24.09	0.0888	1	7	7	7
Q9Y678	COPG	Coatomer subunit gamma	23.58	0.1751	1	10	11	11
B4DLR8	NQO1	Uncharacterized protein	23.22	0.302	3	6	6	7
O95486	SEC24A	Protein transport protein Sec24A	22.93	0.0988	1	7	7	7
E9PHT6	PANK4	Uncharacterized protein	22.43	0.1199	2	7	7	9
F5H335	EIF3A	Uncharacterized protein	21.63	0.0734	2	8	8	8
P23396	RPS3	40S ribosomal protein S3	21.47	0.3128	1	7	7	7
Q6PD62	CTR9	RNA polymerase-associated protein CTR9 homolog	21.33	0.0588	1	6	6	8
B4DH52	GTF2I	Uncharacterized protein	21.03	0.0816	2	6	6	6
Q9UKM7	MAN1B1	Endoplasmic reticulum mannosyl-oligosaccharide 1,2-alpha-mannosidase	20.95	0.1245	1	5	5	5
P50570	DNM2	Dynamin-2	20.64	0.1023	1	8	8	8
P05141	SLC25A5	ADP/ATP translocase 2	20.42	0.245	1	7	7	8
Q8IWE2	FAM114A1	Protein NOXP20	20.42	0.1279	1	5	5	6
O14672	ADAM10	Disintegrin and metalloproteinase domain-containing protein 10	20.32	0.0949	1	6	6	7
E7ERS9	CTNNB1	Uncharacterized protein	20.27	0.1326	3	7	7	7
Q00341	HDLBP	Vigilin	20.13	0.0615	1	6	6	6
Q05BA7	NOP2	NOP2 protein	19.85	0.1369	3	7	7	7
F5H315	XAB2	Uncharacterized protein	19.6	0.0892	2	7	7	8
Q9UKN8	GTF3C4	General transcription factor 3C polypeptide 4	19.43	0.1046	1	6	6	7
P41252	IARS	Isoleucyl-tRNA synthetase, cytoplasmic	19.12	0.0523	1	7	7	8
E9PNG0	AMPD2	Uncharacterized protein	19.12	0.1117	2	8	8	8
O75083	WDR1	WD repeat-containing protein 1	19.04	0.1188	2	5	5	7
Q86XP3	DDX42	ATP-dependent RNA helicase DDX42	19.03	0.113	1	8	8	8
O60218	AKR1B10	Aldo-keto reductase family 1 member B10	18.66	0.231	1	5	5	5
Q5HYE4	DKFZp686F1612	Cysteinyl-tRNA synthetase, isoform CRA_e	18.42	0.083	1	6	6	6
F5H1D3	HSPA1A	Uncharacterized protein	18.39	0.1091	3	4	5	6
P07195	LDHB	L-lactate dehydrogenase B chain	18.31	0.2186	1	6	6	6
P13667	PDIA4	Protein disulfide-isomerase A4	18.13	0.1519	1	7	7	7
Q8N8S7	ENAH	Protein enabled homolog	17.66	0.1083	1	5	5	6
Q9NTZ6	RBM12	RNA-binding protein 12	17.65	0.0719	1	6	6	7
Q8TEQ6	GEMIN5	Gem-associated protein 5	16.79	0.0365	1	5	5	6
F5H7T2	OSBPL8	Oxysterol-binding protein	16.63	0.0907	3	5	5	5
E7EWK3	DHX36	Uncharacterized protein	16.32	0.0916	3	6	6	6
P51692	STAT5B	Signal transducer and activator of transcription 5B	15.55	0.0673	1	4	4	5
P04843	RPN1	Dolichyl-diphosphooligosaccharide--protein glycosyltransferase subunit 1	15.42	0.0988	1	4	4	4
P49327	FASN	Fatty acid synthase	15.19	0.0275	1	6	6	6
P22059	OSBP	Oxysterol-binding protein 1	15.15	0.0805	1	4	4	5
Q5HY54	FLNA	Filamin A, alpha (Actin binding protein 280)	14.96	0.0288	3	6	6	6
Q14108	SCARB2	Lysosome membrane protein 2	14.92	0.09	1	5	5	5
F5GXP6	ATP2A2	Uncharacterized protein	14.86	0.0651	2	6	6	6
B3KTM6	RPL5	Ribosomal protein L5, isoform CRA_b	14.73	0.2794	2	5	5	6
E7ERM3	AMOT	Uncharacterized protein	14.6	0.0681	2	5	5	5
Q9UP83	COG5	Conserved oligomeric Golgi complex subunit 5	14.43	0.0906	1	7	7	7
Q08AM6	VAC14	Protein VAC14 homolog	14.43	0.0793	1	5	5	5
Q15758	SLC1A5	Neutral amino acid transporter B(0)	14.14	0.0869	1	3	3	4
P50416	CPT1A	Carnitine O-palmitoyltransferase 1, liver isoform	14.02	0.0595	1	4	4	5
Q7Z2T5	TRMT1L	TRMT1-like protein	13.96	0.0941	1	4	4	4
P46940	IQGAP1	Ras GTPase-activating-like protein IQGAP1	13.94	0.0398	1	4	4	4
B3KNG0	EIF3L	Uncharacterized protein	13.9	0.2424	4	6	6	6
Q13263	TRIM28	Transcription intermediary factor 1-beta	13.83	0.0743	1	4	4	4
P22102	GART	Trifunctional purine biosynthetic protein adenosine-3	13.72	0.0475	1	5	5	5
Q09161	NCBP1	Nuclear cap-binding protein subunit 1	13.56	0.0608	1	4	4	4
F5H4X1	USO1	Uncharacterized protein	13.54	0.0507	3	5	5	5
Q8TEX9	IPO4	Importin-4	13.38	0.0694	1	5	5	5
O15111	CHUK	Inhibitor of nuclear factor kappa-B kinase subunit alpha	13.32	0.0483	1	3	3	5
P02768	ALB	Serum albumin	13.32	0.0558	6	4	4	5
F2Z3A5	RPL3	Uncharacterized protein	13.29	0.1525	2	5	5	5
P62266	RPS23	40S ribosomal protein S23	13.25	0.1608	1	3	3	4
O60341	KDM1A	Lysine-specific histone demethylase 1A	13.25	0.0376	2	4	4	4
Q14204	DYNC1H1	Cytoplasmic dynein 1 heavy chain 1	13.09	0.0146	1	5	5	5
P56192	MARS	Methionyl-tRNA synthetase, cytoplasmic	13.06	0.0722	1	5	5	5
P00338	LDHA	L-lactate dehydrogenase A chain	13	0.1476	2	5	5	5
Q12788	TBL3	Transducin beta-like protein 3	12.83	0.0668	1	4	4	4
E9PHM2	LARS2	Uncharacterized protein	12.8	0.0628	2	5	5	5
Q5JYR4	RPN2	Ribophorin II (Fragment)	12.61	0.3114	5	3	3	3
F5H282	TCP1	T-complex protein 1 subunit alpha	12.6	0.1747	3	4	4	4
Q86UA1	PRPF39	Pre-mRNA-processing factor 39	12.23	0.0777	1	5	5	6
O00459	PIK3R2	Phosphatidylinositol 3-kinase regulatory subunit beta	12.1	0.0755	1	4	4	4
Q8NCN5	PDPR	Pyruvate dehydrogenase phosphatase regulatory subunit, mitochondrial	12.08	0.0557	1	4	4	4
E7EQN7	XPO5	Uncharacterized protein	11.94	0.0791	4	4	4	4
F5H8K4	PSMD3	Uncharacterized protein	11.83	0.0998	2	5	5	5
P11413	G6PD	Glucose-6-phosphate 1-dehydrogenase	11.8	0.1087	1	5	5	6
Q8IVL6	LEPREL2	Prolyl 3-hydroxylase 3	11.73	0.0842	1	5	5	5
O75843	AP1G2	AP-1 complex subunit gamma-like 2	11.58	0.0573	1	4	4	5
B4DTT0	GNS	Uncharacterized protein	11.47	0.0938	4	4	4	4
F5GZI1	SMARCA5	Uncharacterized protein	11.44	0.0492	2	5	5	5
F5H3H6	DDX50	Uncharacterized protein	11.42	0.0788	2	5	5	5
P52948	NUP98	Nuclear pore complex protein Nup98-Nup96	11.15	0.027	1	4	4	4
Q9BPX3	NCAPG	Condensin complex subunit 3	11.13	0.0453	1	4	4	4
Q9Y3T9	NOC2L	Nucleolar complex protein 2 homolog	11.13	0.0507	1	4	4	4
B4E022		cDNA FLJ56274, highly similar to Transketolase (EC 2.2.1.1)	10.74	0.0729	3	3	3	3
Q99460	PSMD1	26S proteasome non-ATPase regulatory subunit 1	10.71	0.0483	1	3	3	3
P11021	HSPA5	78 kDa glucose-regulated protein	10.7	0.0841	1	4	4	4
Q86YZ3	HRNR	Hornerin	10.62	0.0281	1	3	3	4
Q08211	DHX9	ATP-dependent RNA helicase A	10.54	0.0402	1	4	4	4
Q7Z3J2	C16orf62	UPF0505 protein C16orf62	10.52	0.0363	2	3	3	4
A8MUD9	RPL7	Uncharacterized protein	10.48	0.1394	2	4	4	4
F5H2G1	CHD4	Uncharacterized protein	10.25	0.0265	3	4	4	4
Q13618	CUL3	Cullin-3	10.18	0.0508	1	4	4	4
E9PCQ3	USP15	Ubiquitin carboxyl-terminal hydrolase	10.06	0.0429	2	4	4	4
B4DKG8	EXOSC10	Uncharacterized protein	10.06	0.0486	2	3	3	3
Q92797	SYMPK	Symplekin	10.02	0.0455	1	5	5	5
Score1 ; the score sumed of all peptide Xcorr values
Coverage2 ; the percentage of protein sequence covered by identified peptides
NP3 ; the number of identified proteins in the protein group of a master protein
NUP4 ; the number of peptide sequences unique to a protein group
TNP5 ; the number of distinct peptide sequences in the protein group
PSMs6 ; the total number of identified peptide sequences for the protein, including those redundantly identified (Peptide Spectrum Matches)

## Sheet: 2.1.TCL_lower_band_pep
2.1. Peptide information for TARS identified in the lower band of total cell lysate(TCL)
Gene name	Peptide sequence	PSMs1	NP2	PG3	PGA4	Modifications	DCn5	q-value6	PEP7	XCorr8	Charge state	MH+ [Da]	ΔM [ppm]	RT [min]	Number of Missed Cleavages
TARS	FNLTYVSHDGDDKKRPVIVHR	2	3	1	P26639		0	0	2.585e-06	5.14372	5	2496.31	-0.00183374	17.5376	2
TARS	NAQLAQYNFILVVGEKEK	2	4	1	P26639		0	0	3.882e-09	4.85859	3	2064.11	-0.315265	30.5467	1
TARS	GFQEVVTPNIFNSR	1	3	1	P26639		0	0	0.0001638	4.04146	2	1607.81	-7.38122	29.222	0
TARS	YHQcATIQLDFQLPIR	1	4	1	P26639	C4(Carbamidomethyl)	0	0	0.000588	3.95829	3	2003.02	0.311466	31.9565	0
TARS	WELNSGDGAFYGPK	1	3	1	P26639		0	0	6.581e-06	3.49817	2	1540.71	-0.738165	25.6036	0
TARS	FLGDIEVWDQAEK	1	3	1	P26639		0	0	7.214e-06	3.4424	2	1549.75	-0.890837	30.2817	0
TARS	FNLTYVSHDGDDKK	1	3	1	P26639		0	0	0.0005154	3.18062	3	1638.77	-0.948975	17.3022	1
TARS	mIAILTENYGGK	1	3	1	P26639	M1(Oxidation)	0	0	1.074e-05	3.16612	2	1325.68	-0.350786	22.7792	0
TARS	AELNPWPEYIYTR	1	2	1	P26639		0	0	2.71e-06	3.114	2	1651.81	0.0240562	30.488	0
TARS	FNLTYVSHDGDDK	1	3	1	P26639		0	0	0.004232	3.10673	3	1510.68	0.283173	19.4401	0
TARS	QLENSLNEFGEK	1	3	1	P26639		0	0	0.003988	3.06609	2	1407.67	-3.21913	20.7106	0
TARS	cGPLIDLcR	1	3	1	P26639	C1(Carbamidomethyl); C8(Carbamidomethyl)	0	0	0.003091	3.0606	2	1103.53	0.726871	23.3901	0
TARS	NELSGALTGLTR	1	3	1	P26639		0	0	0.0004818	3.05113	2	1231.66	0.263878	25.3291	0
TARS	KETLLAmFK	1	3	1	P26639	M7(Oxidation)	0	0	0.001539	3.0352	2	1096.61	-0.716263	21.1373	1
TARS	QVmVVPVGPTcDEYAQK	1	3	1	P26639	M3(Oxidation); C11(Carbamidomethyl)	0	0	0.001057	3.00983	2	1936.92	1.55179	20.6553	0
TARS	GAYIYNALIEFIR	1	3	1	P26639		0	0	7.872e-05	2.93326	2	1542.83	-0.917519	40.7646	0
TARS	IYGISFPDPK	1	3	1	P26639		0	0	0.002654	2.83601	2	1136.6	-0.85998	27.77	0
TARS	LADFGVLHR	1	3	1	P26639		0	0	0.0007584	2.80539	2	1027.57	0.728025	20.8378	0
TARS	DQELYFFHELSPGScFFLPK	1	3	1	P26639	C15(Carbamidomethyl)	0	0	0.001033	2.70188	3	2461.16	1.17784	38.0834	0
TARS	FmADIDLDPGcTLNK	1	3	1	P26639	M2(Oxidation); C11(Carbamidomethyl)	0	0	6.957e-06	2.63991	2	1725.79	3.43339	26.23	0
TARS	WPFWLSPR	1	4	1	P26639		0	0	0.003715	2.63391	2	1088.57	-0.212103	34.784	0
TARS	LNLSTRPEK	1	3	1	P26639		0	0	0.002568	2.56876	2	1057.6	-0.0549502	12.0703	0
TARS	AEHDSILAEK	1	2	1	P26639		0	0	0.0102	2.44334	2	1112.56	-0.3347	11.7512	0
TARS	DSKPIKVTLPDGK	1	2	1	P26639		0	0	0.002518	2.32405	3	1397.8	0.785323	16.9835	1
PSMs1 ; the total number of identified peptide sequences for the protein, including those redundantly identified (Peptide Spectrum Matches)
NP2 ; the number of identified proteins in the protein group of a master protein
PG3 ; the number of protein groups in which this peptide is found
PGA4 ; the unique identifiers (accessions) of all master proteins from all protein groups
DCn5 ; the normalized score difference between the currently selected PSM and the highest-scoring PSM
q-value6 ; the minimal false discovery rate at which identification is considered correct
PEP7 ; the probability that the observed PSM is incorrect (Posterior Error Probability)
XCorr8 ; calculated values of cross-correlation score for all candidate peptides queried from the database

## Sheet: 3.SA_pull_down_upper_band
3. Identified proteins in the band of SA-pull down
Uniprot number	Gene name	Description	Score1	Coverage2	NP3	NUP4	TNP5	PSMs6
A2RTX5	TARSL2	Probable threonine--tRNA ligase 2, cytoplasmic	175.06	0.5112	1	46	46	77
P56192	MARS	Methionine--tRNA ligase, cytoplasmic	697.94	0.6033	1	60	60	211
Q15046	KARS	Lysine--tRNA ligase	260.57	0.608	2	47	47	108
P07814	EPRS	Bifunctional glutamate/proline--tRNA ligase	193.22	0.4392	1	62	63	87
P47897	QARS	Glutamine--tRNA ligase	129.03	0.4684	1	37	38	53
P41252	IARS	Isoleucine--tRNA ligase, cytoplasmic	121.92	0.3542	1	42	42	58
B4DJ10	LARS	Leucine--tRNA ligase, cytoplasmic	67.74	0.3111	3	34	34	36
P19338	NCL	Nucleolin	56.7	0.2831	1	20	20	24
P13639	EEF2	Elongation factor 2	45.43	0.2657	1	20	20	24
P14868	DARS	Aspartate--tRNA ligase, cytoplasmic	40.19	0.3433	1	14	14	16
P54136	RARS	Arginine--tRNA ligase, cytoplasmic	27.58	0.2833	1	18	18	19
Q9NR30-2	DDX21	Isoform 2 of Nucleolar RNA helicase 2	25.09	0.2392	2	17	17	20
Q86YZ3	HRNR	Hornerin	20.21	0.0947	1	8	8	8
F5H265	UBC	Polyubiquitin-C (Fragment)	12.21	0.6309	19	4	4	5
Q13200	PSMD2	26S proteasome non-ATPase regulatory subunit 2	11.1	0.0672	3	5	5	6
Score1 ; the score sumed of all peptide Xcorr values
Coverage2 ; the percentage of protein sequence covered by identified peptides
NP3 ; the number of identified proteins in the protein group of a master protein
NUP4 ; the number of peptide sequences unique to a protein group
TNP5 ; the number of distinct peptide sequences in the protein group
PSMs6 ; the total number of identified peptide sequences for the protein, including those redundantly identified (Peptide Spectrum Matches)

## Sheet: 3.1.SA_pull_down_upper_band_pep
3.1. Peptide information for TARS identified in the band of SA-pull down
Gene name	Peptide sequence	PSMs1	NP2	PG3	PGA4	Modifications	DCn5	q-value6	PEP7	XCorr8	Charge state	MH+ [Da]	ΔM [ppm]	RT [min]	Number of Missed Cleavages
TARSL2	LRDEQLNAPYScQAEGPcLTR	1	1	1	A2RTX5	C12(Carbamidomethyl); C18(Carbamidomethyl)	0	0	0.000974	6.03984	3	2478.15	-0.369318	19.2763	1
TARSL2	KDHQLLLAIYGK	2	1	1	A2RTX5		0	0	0.04343	4.12536	3	1398.81	-0.467717	23.1406	1
TARSL2	DHQLLLAIYGK	2	1	1	A2RTX5		0	0	0.08045	3.98947	2	1270.72	0.719982	25.7784	0
TARSL2	NSSTYWEGNPEmETLQR	1	1	1	A2RTX5	M12(Oxidation)	0	0	0.008251	3.76628	2	2057.89	0.960846	20.0287	0
TARSL2	NAQLAQYNFILVVGEK	1	1	1	A2RTX5		0	0	0.02994	3.63232	2	1806.98	1.40195	32.4083	0
TARSL2	QLQNSLmDFGEPWK	1	1	1	A2RTX5	M7(Oxidation)	0	0	0.02562	3.62326	2	1708.8	-1.66758	27.6122	0
TARSL2	AVSSTELSALENIcK	2	1	1	A2RTX5	C14(Carbamidomethyl)	0	0	0.01467	3.58227	2	1621.81	0.221465	25.8935	0
TARSL2	LEVSKEILLEmFK	1	1	1	A2RTX5	M11(Oxidation)	0	0	0.00845	3.41009	2	1594.88	1.68381	27.4341	1
TARSL2	LKLFEILKK	2	1	1	A2RTX5		0	0	0.1203	3.32306	3	1131.75	-0.311766	25.1574	2
TARSL2	DGDDKKRPVIIHR	2	1	1	A2RTX5		0	0	0.008447	3.31006	3	1548.86	0.228382	7.52187	2
TARSL2	DFTEVLSPNMYNSK	1	1	1	A2RTX5		0	0	0.0165	3.30794	2	1644.76	-1.46455	26.5703	0
TARSL2	RDFTEVLSPNmYNSK	2	1	1	A2RTX5	M11(Oxidation)	0	0	0.01401	3.27041	3	1816.85	-0.676038	20.4498	1
TARSL2	DHQLLLAIYGKK	2	1	1	A2RTX5		0	0	0.06406	3.18231	3	1398.81	-0.598618	22.6053	1
TARSL2	TTPYQVAAEISQELAESTVIAK	2	1	1	A2RTX5		0	0	0.008771	3.15022	2	2349.22	0.753928	42.2788	0
TARSL2	IHGEILVTSAIDKLK	3	1	1	A2RTX5		0	0	0.008037	3.10225	2	1636.97	1.11437	26.2285	1
TARSL2	IHGEILVTSAIDK	4	1	1	A2RTX5		0	0	0.008205	3.05301	2	1395.78	0.0559231	20.5367	0
TARSL2	YHQcATIQLDFQLPIR	2	1	1	A2RTX5	C4(Carbamidomethyl)	0	0	0.01728	2.98035	3	2003.01	-5.08204	31.492	0
TARSL2	MIAILSENYGGK	1	1	1	A2RTX5		0	0	0.02547	2.94374	2	1295.67	1.48283	24.6743	0
TARSL2	ILNEKVNTATTTVYR	2	1	1	A2RTX5		0	0	0.003307	2.90276	3	1722.94	0.0234773	16.6383	1
TARSL2	FADFGVLHRNELSGTLSGLTR	3	1	1	A2RTX5		0	0	0.02127	2.85578	3	2290.19	-0.621024	28.9814	1
TARSL2	VNTATTTVYR	1	1	1	A2RTX5		0	0	0.08636	2.85111	2	1125.59	0.108493	10.8947	0
TARSL2	GAFIYNTLTDFIR	1	1	1	A2RTX5		0	0	0.01334	2.8207	2	1530.8	0.672119	37.086	0
TARSL2	VADGQTVQGEVWK	1	1	1	A2RTX5		0	0	0.06037	2.79562	2	1416.71	1.89441	17.4269	0
TARSL2	KGDTSNIITVR	2	1	1	A2RTX5		0	0	0.05558	2.7884	2	1203.67	-0.603713	13.6479	1
TARSL2	mIAILSENYGGK	1	1	1	A2RTX5	M1(Oxidation)	0	0	0.04533	2.6879	2	1311.66	-0.707737	21.5652	0
TARSL2	DNKIHGEILVTSAIDKLK	1	1	1	A2RTX5		0	0	0.007435	2.53641	4	1994.13	-1.20763	25.996	2
TARSL2	FADFGVLHR	2	1	1	A2RTX5		0	0	0.05036	2.49185	2	1061.55	0.153308	21.9401	0
TARSL2	EKIDNAVNVR	2	1	1	A2RTX5		0	0	0.1274	2.48709	2	1157.63	0.523472	10.8994	1
TARSL2	QLQNSLMDFGEPWK	1	1	1	A2RTX5		0	0	0.01	2.46181	2	1692.81	1.73067	31.3207	0
TARSL2	QVmVIPVGPTcEK	1	1	1	A2RTX5	M3(Oxidation); C11(Carbamidomethyl)	0	0	0.04438	2.45058	2	1473.74	-0.8379	19.3298	0
TARSL2	DNKIHGEILVTSAIDK	1	1	1	A2RTX5		0	0	0.061	2.34782	3	1752.95	-0.377567	20.4827	1
TARSL2	GDTSNIITVR	1	1	1	A2RTX5		0	0	0.1411	2.3394	2	1075.57	-1.24373	16.2116	0
TARSL2	NSSTYWEGNPEMETLQR	1	1	1	A2RTX5		0	0	0.04795	2.2985	2	2041.89	-1.46218	23.4024	0
TARSL2	DWEKFQEEAK	1	1	1	A2RTX5		0	0	0.0398	2.24865	2	1309.61	-0.254184	17.1432	1
TARSL2	LKLFEILK	1	1	1	A2RTX5		0	0	0.09572	2.2437	2	1003.65	-0.369266	28.8219	1
TARSL2	mKESEADSEVKHQPIFIK	1	1	1	A2RTX5	M1(Oxidation)	0	0	0.03262	2.24367	4	2132.07	-0.849275	15.1016	2
TARSL2	cGPLIDLcK	1	1	1	A2RTX5	C1(Carbamidomethyl); C8(Carbamidomethyl)	0	0	0.07357	2.23942	2	1075.53	0.10803	21.8374	0
TARSL2	QVMVIPVGPTcEK	1	1	1	A2RTX5	C11(Carbamidomethyl)	0	0	0.07414	2.19536	2	1457.75	2.69871	22.8496	0
TARSL2	IYGISFPDNK	1	1	1	A2RTX5		0	0	0.1538	2.18565	2	1153.59	0.275338	24.9464	0
TARSL2	cGPLIDLcKGPHVR	1	1	1	A2RTX5	C1(Carbamidomethyl); C8(Carbamidomethyl)	0	0	0.05874	2.1021	4	1621.83	0.684556	19.7981	1
TARSL2	DFTEVLSPNmYNSK	1	1	1	A2RTX5	M10(Oxidation)	0	0	0.1569	2.10192	2	1660.75	0.876396	23.5164	0
TARSL2	mNPGDGAFYGPK	1	1	1	A2RTX5	M1(Oxidation)	0	0	0.05456	2.06434	2	1269.56	0.589565	14.7719	0
TARSL2	FNLTYVSK	1	1	1	A2RTX5		0	0	0.1326	2.04307	2	971.519	-0.670875	20.5256	0
TARSL2	ESEADSEVKHQPIFIK	1	1	1	A2RTX5		0	0	0.1279	2.03524	3	1856.94	1.8992	16.7488	1
TARSL2	MNPGDGAFYGPK	1	1	1	A2RTX5		0	0	0.1358	2.00818	2	1253.56	-0.732748	17.1976	0
TARSL2	WPFWLSPR	1	1	1	A2RTX5		0	0	0.1656	1.93468	2	1088.57	0.797142	33.9582	0
TARSL2	GAFIYNTLTDFIREEYHK	1	1	1	A2RTX5		0	0	0.04303	1.85589	3	2217.1	0.168348	37.4244	1
TARSL2	NAQLAQYNFILVVGEKEK	3	1	1	A2RTX5		0	0	0.07875	1.85385	3	2064.11	-1.11365	29.9512	1
TARSL2	EILLEmFK	1	1	1	A2RTX5	M6(Oxidation)	0	0	0.1637	1.23415	2	1038.55	0.300984	26.1123	0
TARSL2	AILGSVER	1	1	1	A2RTX5		0	0.002	0.1894	1.67068	2	844.489	-0.12703	14.934	0
TARSL2	LERQEEDIR	2	1	1	A2RTX5		0	0.002	0.2129	0.995764	3	1187.6	-0.70702	7.89172	1
TARSL2	EILLEMFK	1	1	1	A2RTX5		0	0.003	0.2442	1.77153	2	1022.56	1.00329	32.3493	0
TARSL2	FNLTYVSKDGDDK	1	1	1	A2RTX5		0	0.003	0.2496	1.43611	2	1501.72	-0.49089	18.4124	1
TARSL2	LEVSKEILLEMFK	1	1	1	A2RTX5		0	0.005	0.2759	0.897929	2	1578.88	-0.437359	34.1282	1
PSMs1 ; the total number of identified peptide sequences for the protein, including those redundantly identified (Peptide Spectrum Matches)
NP2 ; the number of identified proteins in the protein group of a master protein
PG3 ; the number of protein groups in which this peptide is found
PGA4 ; the unique identifiers (accessions) of all master proteins from all protein groups
DCn5 ; the normalized score difference between the currently selected PSM and the highest-scoring PSM
q-value6 ; the minimal false discovery rate at which identification is considered correct
PEP7 ; the probability that the observed PSM is incorrect (Posterior Error Probability)
XCorr8 ; calculated values of cross-correlation score for all candidate peptides queried from the database
